# Supplementary material for: Plant-based enteral nutrition outperforms ultra-processed formulas in mitigating consequences of antibiotic-induced dysbiosis
Source: JCI Insight. 2026 Apr 9;11(9):e199827. doi: 10.1172/jci.insight.199827 (PMC13232488; doi:10.1172/jci.insight.199827)
Supplement: Supporting data values [file jciinsight-11-199827-s244.xlsx]

## Sheet: Figure 1
Chao1 Index
Sample	Antibiotic	Antibiotic Day	Diet	Sequencing depth	Chao1
A1	Y	0	LH	29533	79.6667	19.5342	2.40142
	Y	11	LH	33984	5.5	1.25906	0.0900206
	Y	14	LH	59649	15	2.86615	1.41783
	Y	8	LH	790	14	0	1.46463
A1b	Y	0	LH	20254	95.1875	13.1304	2.9797
	Y	11	LH	37529	8.5	2.54662	1.05271
	Y	14	LH	42585	48.25	6.3581	2.01556
	Y	8	LH	24008	2	0	0.0256443
A2	Y	0	LH	33612	63.1111	12.6027	2.4074
	Y	11	LH	30943	5	0	1.11695
	Y	14	LH	30120	45.1111	4.97342	2.17248
	Y	8	LH	1376	33	0.164122	2.84561
A2b	Y	0	V	30007	91.1111	19.3209	2.67046
	Y	11	V	36861	3	0.408248	0.215472
	Y	14	V	50171	6	0.456435	0.872806
	Y	8	V	12148	16	5.97357	0.429502
A3	Y	0	LH	29670	76.25	10.8672	2.89798
	Y	11	LH	57975	3	0.204124	0.0398198
	Y	14	LH	53870	17.25	0.733013	1.3508
	Y	8	LH	510	19	0	2.1791
A3b	Y	0	LH	30574	67.25	15.466	2.2191
	Y	11	LH	33597	4	0	0.803763
	Y	14	LH	33342	41.25	9.53869	2.03152
	Y	8	LH	31198	4	2.12132	0.0283625
A4	Y	0	V	32943	81.5	17.2155	2.45923
	Y	14	V	59831	4	0	0.392194
	Y	8	V	1792	39.5	3.65817	2.89427
A4b	Y	0	V	29575	66.2	18.1641	2.41357
	Y	11	V	31328	4.5	1.25	0.0539914
	Y	14	V	52622	4	0.433013	0.380924
	Y	8	V	2894	13	4.12544	0.353458
A5	Y	0	V	26905	60.8571	13.8757	2.23886
	Y	11	V	34948	0	0.250074
	Y	14	V	55490	6.5	1.26529	0.4993
	Y	8	V	819	9	0	1.27412
A5b	Y	0	V	19956	97.5	15.9436	3.00409
	Y	11	V	47121	2	0	0.605797
	Y	14	V	81725	4	0.433013	0.281472
	Y	8	V	600	16	0.161374	1.60919
N1	N	0	V	22164	90.6	15.1171	3.05058
	N	11	V	28462	50	14.733	1.40976
	N	14	V	25351	27.6	5.33704	1.2441
	N	8	V	22132	70.1765	6.6622	2.92876
N1b	N	0	V	29710	77.1111	15.8006	2.59122
	N	11	V	31611	37.25	9.53644	1.97099
	N	14	V	24670	84.5	38.9788	2.05246
	N	8	V	31555	79.1	13.1405	2.54656
N2b	N	0	V	34929	48.5	4.33736	2.42809
	N	11	V	53360	65	25.5842	2.18054
	N	14	V	36975	67	30.1693	1.93811
	N	8	V	19090	109	14.5348	3.12826
N3	N	0	Vital	37762	48.6667	7.99698	2.22068
	N	11	Vital	20499	16	2.86744	0.824348
	N	14	Vital	37103	45.5	14.7249	1.4958
	N	8	Vital	23906	58.1111	7.18653	3.01897
N3b	N	0	Vital	31646	56	13.4887	2.23399
	N	11	Vital	32113	30	3.88578	1.9911
	N	14	Vital	32965	43.3333	15.0439	1.98404
	N	8	Vital	19315	108.545	19.6042	3.07118
N2	N	0	LH	30006	86.1429	20.8132	2.70119
	N	11	LH	17189	107	13.8154	3.35278
	N	14	LH	20463	204	49.032	3.80807
	N	8	LH	29792	61	10.9891	2.48177
N4	N	0	LH	29760	89.1429	20.8136	2.66891
	N	11	LH	20696	107.333	13.4908	3.0282
	N	14	LH	17871	130.188	16.7588	3.78443
	N	8	LH	23771	105.769	17.2368	2.99565
N4b	N	0	LH	35542	58	16.4077	2.13519
	N	11	LH	18670	108.067	13.3143	3.35672
	N	14	LH	17476	85.5	5.85598	3.71487
	N	8	LH	22462	109	14.7944	3.27426
N5	N	0	LH	22864	113.714	17.6	3.28069
	N	11	LH	16636	111.062	13.825	3.45146
	N	14	LH	18397	104.714	8.50642	3.73482
	N	8	LH	20611	100.3	9.93641	3.48253
N5b	N	0	LH	31689	39.3333	5.67288	2.30112
	N	11	LH	21489	106.071	15.1064	3.1628
	N	14	LH	24958	102.364	17.5148	3.10019
	N	8	LH	23210	58	6.65541	2.6378
Beta
ID	Allie_sample_name	Antibiotics	Days	Diet		Mouse	counts	DSS_38_A1_0_F	DSS_38_A1_11_F	DSS_38_A1_15_C	DSS_38_A1b_0_F	DSS_38_A1b_11_F	DSS_38_A1b_15_C	DSS_38_A1b_8_F	DSS_38_A2_0_F	DSS_38_A2_11_F	DSS_38_A2_15_C	DSS_38_A2_8_F	DSS_38_A2b_0_F	DSS_38_A2b_11_F	DSS_38_A2b_15_C	DSS_38_A2b_8_F	DSS_38_A3_0_F	DSS_38_A3_11_F	DSS_38_A3_15_C	DSS_38_A3b_0_F	DSS_38_A3b_11_F	DSS_38_A3b_15_C	DSS_38_A3b_8_F	DSS_38_A4_0_F	DSS_38_A4_15_C	DSS_38_A4_8_F	DSS_38_A4b_0_F	DSS_38_A4b_11_F	DSS_38_A4b_15_C	DSS_38_A4b_8_F	DSS_38_A5_0_F	DSS_38_A5_11_F	DSS_38_A5_15_C	DSS_38_A5b_0_F	DSS_38_A5b_11_F	DSS_38_A5b_15_C	DSS_38_N1_0_F	DSS_38_N1_11_F	DSS_38_N1_15_C	DSS_38_N1_8_F	DSS_38_N1b_0_F	DSS_38_N1b_11_F	DSS_38_N1b_15_C
1	DSS_38_A1_0_F	Y	0	LH		A1	29533	0	0.999638	0.883522	0.78592	0.998626	0.981111	1	0.807798	0.999636	0.974382	0.978114	0.908364	0.999653	0.998618	0.986751	0.859595	0.999909	0.855282	0.770416	1	0.994354	0.999324	0.838088	0.999496	0.971197	0.731751	1	0.999757	0.999105	0.770012	0.999721	0.99947	0.751539	1	0.999478	0.8616	0.841675	0.844061	0.809562	0.756836	0.758296	0.815313
2	DSS_38_A1_11_F	Y	11	LH		A1	33984	0.999638	0	0.98939	0.999908	0.998487	0.996461	0.999879	0.999882	0.997793	0.995692	0.999859	0.999922	0.995633	0.995176	0.999631	0.999921	0.427621	0.996195	0.999783	0.995989	0.995059	0.999816	0.997964	0.995675	0.999664	0.999669	0.995849	0.995337	0.99981	0.999918	0.995658	0.995408	0.999907	0.994994	0.996557	0.999911	0.999808	0.998853	0.999804	0.999749	0.999741	0.999625
3	DSS_38_A1_15_C	Y	14	LH		A1	59649	0.883522	0.98939	0	0.940489	0.966037	0.948167	1	0.907004	0.986803	0.973811	0.997618	0.970513	0.895312	0.888349	0.998898	0.944918	0.995139	0.406348	0.857083	0.984846	0.965145	0.999604	0.922208	0.911304	0.996669	0.828343	0.888152	0.903539	1	0.928814	0.893033	0.907154	0.925404	0.897915	0.924266	0.922237	0.657765	0.642975	0.913873	0.879174	0.880808	0.918946
4	DSS_38_A1b_0_F	Y	0	LH		A1b	20254	0.78592	0.999908	0.940489	0	0.99811	0.97394	1	0.807615	0.999922	0.962815	0.969853	0.862384	0.999912	0.998521	0.982637	0.799615	0.999898	0.907032	0.877548	1	0.991514	0.999378	0.810576	0.999438	0.95059	0.840188	1	0.999725	0.999222	0.820317	1	0.999406	0.573304	1	0.999431	0.855856	0.874633	0.871135	0.603473	0.868261	0.860335	0.846624
5	DSS_38_A1b_11_F	Y	11	LH		A1b	37529	0.998626	0.998488	0.966037	0.99811	0	0.982963	0.663314	0.997774	0.66716	0.980775	0.998301	0.996195	0.964533	0.948088	0.705654	0.996026	0.997965	0.987841	0.98924	0.280111	0.979554	0.708115	0.997653	0.950149	0.997169	0.988407	0.998866	0.999878	0.998563	0.998772	0.967299	0.913177	0.997821	0.99974	0.999748	0.989333	0.997036	0.999586	0.994218	0.985776	0.999797	0.999775
6	DSS_38_A1b_15_C	Y	14	LH		A1b	42585	0.981111	0.996461	0.948167	0.97394	0.982963	0	0.99184	0.970032	0.980604	0.470914	0.993221	0.962749	0.955084	0.947318	0.989476	0.960823	0.999015	0.940113	0.975594	0.975732	0.431098	0.992297	0.969182	0.962382	0.991386	0.952396	0.957944	0.968538	0.998525	0.978269	0.953854	0.960883	0.964947	0.966449	0.975456	0.970653	0.990394	0.992615	0.971914	0.970875	0.88417	0.892174
7	DSS_38_A1b_8_F	Y	8	LH		A1b	24008	1	0.999879	1	1	0.663314	0.99184	0	1	0.732358	0.988186	0.996005	1	0.956311	0.989194	0.541567	1	0.999915	0.999884	1	0.516826	0.992428	0.230634	0.998875	0.974346	0.994466	1	0.998951	1	0.994243	0.999921	0.959496	0.956116	1	0.999845	1	1	0.998817	0.999757	1	0.999907	1	1
8	DSS_38_A2_0_F	Y	0	LH		A2	33612	0.807798	0.999882	0.907004	0.807615	0.997774	0.970032	1	0	0.998697	0.958542	0.986501	0.376776	0.999886	0.998566	0.990981	0.577229	0.999071	0.874627	0.607709	0.998808	0.986221	0.999382	0.254478	0.999432	0.985181	0.651781	0.999815	0.999733	0.999424	0.54411	0.999956	0.999461	0.628501	0.999963	0.999427	0.632002	0.8833	0.871565	0.806313	0.609561	0.816301	0.735748
9	DSS_38_A2_11_F	Y	11	LH		A2	30943	0.999636	0.997793	0.986803	0.999922	0.66716	0.980604	0.732358	0.998697	0	0.97946	0.999567	0.997055	0.959519	0.942961	0.644724	0.996872	0.998885	0.987453	0.988091	0.644004	0.977363	0.769729	0.997631	0.945739	0.998746	0.988518	0.997827	0.999317	0.998313	0.999931	0.962526	0.90526	0.999332	0.998987	0.999298	0.989151	0.997266	0.998719	0.99502	0.985142	0.999744	0.999622
10	DSS_38_A2_15_C	Y	14	LH		A2	30120	0.974382	0.995692	0.973811	0.962815	0.980775	0.470914	0.988186	0.958542	0.97946	0	0.98886	0.954222	0.978948	0.974651	0.983307	0.952266	0.998784	0.940964	0.973949	0.97229	0.454333	0.988936	0.957654	0.982777	0.985955	0.939378	0.985956	0.990373	0.997845	0.966826	0.978316	0.982203	0.951244	0.989799	0.992306	0.972628	0.988151	0.99061	0.966289	0.962006	0.934202	0.938199
11	DSS_38_A2_8_F	Y	8	LH		A2	1376	0.978114	0.999859	0.997618	0.969853	0.998301	0.993221	0.996005	0.986501	0.999567	0.98886	0	0.983744	0.999869	0.999825	0.979706	0.985955	0.999697	0.995235	0.988348	0.999514	0.994235	0.993262	0.984765	0.999918	0.608084	0.983914	0.999204	0.999629	0.914039	0.98638	0.999862	0.999807	0.962098	0.999773	0.99994	0.985301	0.983615	0.985847	0.966772	0.987723	0.988222	0.987719
12	DSS_38_A2b_0_F	Y	0	Vital		A2b	30007	0.908364	0.999922	0.970513	0.862384	0.996195	0.962749	1	0.376776	0.997055	0.954222	0.983744	0	0.999925	0.998676	0.988482	0.64247	0.998862	0.946534	0.678367	0.997241	0.97872	0.999346	0.370227	0.999443	0.984512	0.769501	0.999853	0.999758	0.999118	0.557144	1	0.999286	0.706091	1	0.999436	0.689796	0.941258	0.940801	0.822755	0.674399	0.9124	0.820294
13	DSS_38_A2b_11_F	Y	11	Vital		A2b	36861	0.999653	0.995633	0.895312	0.999912	0.964533	0.955084	0.956311	0.999886	0.959519	0.978948	0.999869	0.999925	0	0.325148	0.945045	0.999925	0.999873	0.981089	0.999792	0.953962	0.979593	0.961026	0.997227	0.397016	0.998809	0.999925	0.15241	0.379019	0.998665	0.999922	0.0527957	0.336707	0.999912	0.414955	0.593469	0.999915	0.998989	0.998825	0.999915	0.99976	0.999752	0.999642
14	DSS_38_A2b_15_C	Y	14	Vital		A2b	50171	0.998618	0.995176	0.888349	0.998521	0.948088	0.947318	0.989194	0.998566	0.942961	0.974651	0.999825	0.998676	0.325148	0	0.986584	0.999587	0.999935	0.977011	0.997231	0.938234	0.969916	0.98992	0.995783	0.397617	0.999133	0.999586	0.376223	0.386903	0.999	0.99779	0.354171	0.330341	0.998415	0.498812	0.577987	0.999225	0.997923	0.998541	0.999253	0.997251	0.999682	0.999545
15	DSS_38_A2b_8_F	Y	8	Vital		A2b	12148	0.986751	0.999631	0.998898	0.982637	0.705654	0.989476	0.541567	0.990981	0.644724	0.983307	0.979706	0.988482	0.945045	0.986584	0	0.993477	0.999715	0.998741	0.987702	0.672249	0.98965	0.639101	0.99337	0.969506	0.981366	0.98706	0.998203	0.99983	0.983374	0.986189	0.948773	0.947367	0.987287	0.999629	0.999766	0.992305	0.984471	0.985554	0.994072	0.987102	0.987857	0.985506
16	DSS_38_A3_0_F	Y	0	LH		A3	29670	0.859595	0.999921	0.944918	0.799615	0.996026	0.960823	1	0.577229	0.996872	0.952266	0.985955	0.64247	0.999925	0.999587	0.993477	0	0.998858	0.915516	0.775902	0.997067	0.978736	0.999342	0.550759	0.999754	0.982175	0.651132	0.999852	0.999489	0.999539	0.765331	1	0.999683	0.664172	1	0.999704	0.728437	0.889912	0.888712	0.762908	0.759428	0.864073	0.839707
17	DSS_38_A3_11_F	Y	11	LH		A3	57975	0.999909	0.427621	0.995139	0.999898	0.997965	0.999015	0.999915	0.999071	0.998885	0.998784	0.999697	0.998862	0.999873	0.999935	0.999715	0.998858	0	0.999042	0.998869	0.998918	0.998915	0.999731	0.999549	0.999941	0.999749	0.998673	0.999922	0.999928	0.999885	0.999906	0.999925	0.999868	0.999512	0.999933	1	0.998751	0.999514	0.99982	0.998675	0.998813	0.999911	0.999903
18	DSS_38_A3_15_C	Y	14	LH		A3	53870	0.855282	0.996195	0.406348	0.907032	0.987841	0.940113	0.999884	0.874627	0.987453	0.940964	0.995235	0.946534	0.981089	0.977011	0.998741	0.915516	0.999042	0	0.842329	0.985101	0.952723	0.999471	0.890172	0.984414	0.990552	0.789898	0.979848	0.984194	0.999595	0.902394	0.98065	0.983634	0.889885	0.983206	0.987175	0.911623	0.621228	0.606344	0.879027	0.863136	0.861225	0.911646
19	DSS_38_A3b_0_F	Y	0	LH		A3b	30574	0.770416	0.999783	0.857083	0.877548	0.98924	0.975594	1	0.607709	0.988091	0.973949	0.988348	0.678367	0.999792	0.997231	0.987702	0.775902	0.998869	0.842329	0	0.989449	0.971022	0.999109	0.610162	0.999347	0.992059	0.468322	0.999709	0.999784	0.999552	0.535716	0.999863	0.999186	0.695023	0.999884	0.999358	0.511109	0.850008	0.84909	0.882566	0.296725	0.703101	0.672912
20	DSS_38_A3b_11_F	Y	11	LH		A3b	33597	1	0.995989	0.984846	1	0.280111	0.975732	0.516826	0.998808	0.644004	0.97229	0.999514	0.997241	0.953962	0.938234	0.672249	0.997067	0.998918	0.985101	0.989449	0	0.972083	0.591444	0.996668	0.941446	0.998642	0.989426	0.990076	0.993545	0.998545	1	0.95657	0.901666	0.999439	0.992737	0.994989	0.989745	0.997334	0.998726	0.995204	0.989271	0.999709	0.999708
21	DSS_38_A3b_15_C	Y	14	LH		A3b	33342	0.994354	0.995059	0.965145	0.991514	0.979554	0.431098	0.992428	0.986221	0.977363	0.454333	0.994235	0.97872	0.979593	0.969916	0.98965	0.978736	0.998915	0.952723	0.971022	0.972083	0	0.992821	0.985584	0.981616	0.994073	0.959654	0.983528	0.98773	0.998037	0.993333	0.979009	0.981133	0.984781	0.987046	0.990206	0.968578	0.989652	0.992066	0.983397	0.967596	0.852907	0.874842
22	DSS_38_A3b_8_F	Y	8	LH		A3b	31198	0.999324	0.999816	0.999604	0.999378	0.708115	0.992297	0.230634	0.999382	0.769729	0.988936	0.993262	0.999346	0.961026	0.98992	0.639101	0.999342	0.999731	0.999471	0.999109	0.591444	0.992821	0	0.998376	0.976201	0.993778	0.999341	0.998767	0.999905	0.992851	0.999397	0.964057	0.959565	0.998924	0.999719	0.999832	0.998968	0.997968	0.999239	0.999099	0.999146	0.999395	0.999445
23	DSS_38_A4_0_F	Y	0	Vital		A4	32943	0.838088	0.997964	0.922208	0.810576	0.997653	0.969182	0.998875	0.254478	0.997631	0.957654	0.984765	0.370227	0.997227	0.995783	0.99337	0.550759	0.999549	0.890172	0.610162	0.996668	0.985584	0.998376	0	0.997428	0.981438	0.698138	0.996753	0.998314	0.997707	0.503725	0.997075	0.997358	0.634477	0.998173	0.998367	0.643787	0.881328	0.869724	0.803836	0.612398	0.844547	0.741112
24	DSS_38_A4_15_C	Y	14	Vital		A4	59831	0.999496	0.995675	0.911304	0.999438	0.950149	0.962382	0.974346	0.999432	0.945739	0.982777	0.999918	0.999443	0.397016	0.397617	0.969506	0.999754	0.999941	0.984414	0.999347	0.941446	0.981616	0.976201	0.997428	0	0.999334	0.999754	0.476926	0.221131	0.999154	0.999481	0.422296	0.161453	0.999373	0.58413	0.360197	0.99939	0.998219	0.998895	0.999402	0.999318	0.999814	0.999728
25	DSS_38_A4_8_F	Y	8	Vital		A4	1792	0.971197	0.999664	0.996669	0.95059	0.997169	0.991386	0.994466	0.985181	0.998746	0.985955	0.608084	0.984512	0.998809	0.999133	0.981366	0.982175	0.999749	0.990552	0.992059	0.998642	0.994073	0.993778	0.981438	0.999334	0	0.982978	0.998246	0.999632	0.945307	0.981545	0.998746	0.999091	0.949829	0.99955	1	0.983839	0.984186	0.988145	0.946683	0.992033	0.990602	0.991117
26	DSS_38_A4b_0_F	Y	0	Vital		A4b	29575	0.731751	0.999669	0.828343	0.840188	0.988407	0.952396	1	0.651781	0.988518	0.939378	0.983914	0.769501	0.999925	0.999586	0.98706	0.651132	0.998673	0.789898	0.468322	0.989426	0.959654	0.999341	0.698138	0.999754	0.982978	0	0.999852	0.999489	0.999538	0.638117	1	0.999682	0.655912	1	0.999703	0.626155	0.85436	0.845971	0.85849	0.513527	0.706236	0.728404
27	DSS_38_A4b_11_F	Y	11	Vital		A4b	31328	1	0.995849	0.888152	1	0.998866	0.957944	0.998951	0.999815	0.997827	0.985956	0.999204	0.999853	0.15241	0.376223	0.998203	0.999852	0.999922	0.979848	0.999709	0.990076	0.983528	0.998767	0.996753	0.476926	0.998246	0.999852	0	0.407806	0.998449	1	0.105805	0.436163	0.999824	0.34597	0.618002	0.999832	0.998258	0.998339	0.999682	0.999672	0.999396	0.999535
28	DSS_38_A4b_15_C	Y	14	Vital		A4b	52622	0.999756	0.995337	0.903539	0.999725	0.999878	0.968538	1	0.999733	0.999317	0.990373	0.999629	0.999758	0.379019	0.386903	0.99983	0.999489	0.999928	0.984194	0.999784	0.993545	0.98773	0.999905	0.998314	0.221131	0.999632	0.999489	0.407806	0	1	0.999748	0.406717	0.20167	0.999724	0.484771	0.356551	0.999733	0.999581	0.998986	0.999706	0.999806	0.999691	0.999547
29	DSS_38_A4b_8_F	Y	8	Vital		A4b	2894	0.999105	0.99981	1	0.999222	0.998563	0.998525	0.994243	0.999424	0.998313	0.997845	0.914039	0.999118	0.998665	0.999	0.983374	0.999539	0.999885	0.999595	0.999552	0.998545	0.998037	0.992851	0.997707	0.999154	0.945307	0.999538	0.998449	1	0	0.998723	0.998597	0.999091	0.998729	0.99978	1	0.999401	0.997827	0.999043	0.9994	0.999417	0.999333	0.999456
30	DSS_38_A5_0_F	Y	0	Vital		A5	26905	0.770012	0.999918	0.928814	0.820317	0.998772	0.978269	0.999921	0.54411	0.999931	0.966826	0.98638	0.557144	0.999922	0.99779	0.986189	0.765331	0.999906	0.902394	0.535716	1	0.993333	0.999397	0.503725	0.999481	0.981545	0.638117	1	0.999748	0.998723	0	1	0.999454	0.627066	1	0.999521	0.584521	0.855794	0.8525	0.860982	0.514822	0.839728	0.74149
31	DSS_38_A5_11_F	Y	11	Vital		A5	34948	0.999721	0.995658	0.893033	1	0.967299	0.953854	0.959496	0.999956	0.962526	0.978316	0.999862	1	0.0527957	0.354171	0.948773	1	0.999925	0.98065	0.999863	0.95657	0.979009	0.964057	0.997075	0.422296	0.998746	1	0.105805	0.406717	0.998597	1	0	0.371513	1	0.392884	0.61211	1	0.998958	0.998788	0.999912	0.99983	0.999745	0.999715
32	DSS_38_A5_15_C	Y	14	Vital		A5	55490	0.99947	0.995408	0.907154	0.999406	0.913177	0.960883	0.956116	0.999461	0.90526	0.982203	0.999807	0.999286	0.336707	0.330341	0.947367	0.999683	0.999868	0.983634	0.999186	0.901666	0.981133	0.959565	0.997358	0.161453	0.999091	0.999682	0.436163	0.20167	0.999091	0.999454	0.371513	0	0.999403	0.557923	0.461267	0.999214	0.998306	0.999022	0.99942	0.999154	0.999552	0.999451
33	DSS_38_A5b_0_F	Y	0	Vital		A5b	19956	0.751539	0.999907	0.925404	0.573304	0.997821	0.964947	1	0.628501	0.999332	0.951244	0.962098	0.706091	0.999912	0.998415	0.987287	0.664172	0.999512	0.889885	0.695023	0.999439	0.984781	0.998924	0.634477	0.999373	0.949829	0.655912	0.999824	0.999724	0.998729	0.627066	1	0.999403	0	1	0.99938	0.638963	0.82938	0.826274	0.707093	0.678463	0.806679	0.775827
34	DSS_38_A5b_11_F	Y	11	Vital		A5b	47121	1	0.994994	0.897915	1	0.99974	0.966449	0.999845	0.999963	0.998987	0.989799	0.999773	1	0.414955	0.498812	0.999629	1	0.999933	0.983206	0.999884	0.992737	0.987046	0.999719	0.998173	0.58413	0.99955	1	0.34597	0.484771	0.99978	1	0.392884	0.557923	1	0	0.627166	1	0.999471	0.998923	0.999827	0.999857	0.999708	0.999763
35	DSS_38_A5b_15_C	Y	14	Vital		A5b	81725	0.999478	0.996557	0.924266	0.999431	0.999748	0.975456	1	0.999427	0.999298	0.992306	0.99994	0.999436	0.593469	0.577987	0.999766	0.999704	1	0.987175	0.999358	0.994989	0.990206	0.999832	0.998367	0.360197	1	0.999703	0.618002	0.356551	1	0.999521	0.61211	0.461267	0.99938	0.627166	0	0.999393	0.999628	0.999299	0.999441	0.999371	0.999806	0.999718
36	DSS_38_N1_0_F	N	0	Vital		N1	22164	0.8616	0.999911	0.922237	0.855856	0.989333	0.970653	1	0.632002	0.989151	0.972628	0.985301	0.689796	0.999915	0.999225	0.992305	0.728437	0.998751	0.911623	0.511109	0.989745	0.968578	0.998968	0.643787	0.99939	0.983839	0.626155	0.999832	0.999733	0.999401	0.584521	1	0.999214	0.638963	1	0.999393	0	0.858026	0.856768	0.84402	0.496406	0.80508	0.728132
37	DSS_38_N1_11_F	N	11	Vital		N1	28462	0.841675	0.999808	0.657765	0.874633	0.997036	0.990394	0.998817	0.8833	0.997266	0.988151	0.983615	0.941258	0.998989	0.997923	0.984471	0.889912	0.999514	0.621228	0.850008	0.997334	0.989652	0.997968	0.881328	0.998219	0.984186	0.85436	0.998258	0.999581	0.997827	0.855794	0.998958	0.998306	0.82938	0.999471	0.999628	0.858026	0	0.16657	0.813712	0.84467	0.854793	0.851647
38	DSS_38_N1_15_C	N	14	Vital		N1	25351	0.844061	0.998853	0.642975	0.871135	0.999586	0.992615	0.999757	0.871565	0.998719	0.99061	0.985847	0.940801	0.998825	0.998541	0.985554	0.888712	0.99982	0.606344	0.84909	0.998726	0.992066	0.999239	0.869724	0.998895	0.988145	0.845971	0.998339	0.998986	0.999043	0.8525	0.998788	0.999022	0.826274	0.998923	0.999299	0.856768	0.16657	0	0.81789	0.847614	0.853906	0.83664
39	DSS_38_N1_8_F	N	8	Vital		N1	22132	0.809562	0.999804	0.913873	0.603473	0.994218	0.971914	1	0.806313	0.99502	0.966289	0.966772	0.822755	0.999915	0.999253	0.994072	0.762908	0.998675	0.879027	0.882566	0.995204	0.983397	0.999099	0.803836	0.999402	0.946683	0.85849	0.999682	0.999706	0.9994	0.860982	0.999912	0.99942	0.707093	0.999827	0.999441	0.84402	0.813712	0.81789	0	0.87868	0.899093	0.895059
40	DSS_38_N1b_0_F	N	0	Vital		N1b	29710	0.756836	0.999749	0.879174	0.868261	0.985776	0.970875	0.999907	0.609561	0.985142	0.962006	0.987723	0.674399	0.99976	0.997251	0.987102	0.759428	0.998813	0.863136	0.296725	0.989271	0.967596	0.999146	0.612398	0.999318	0.992033	0.513527	0.999672	0.999806	0.999417	0.514822	0.99983	0.999154	0.678463	0.999857	0.999371	0.496406	0.84467	0.847614	0.87868	0	0.711365	0.71232
41	DSS_38_N1b_11_F	N	11	Vital		N1b	31611	0.758296	0.999741	0.880808	0.860335	0.999797	0.88417	1	0.816301	0.999744	0.934202	0.988222	0.9124	0.999752	0.999682	0.987857	0.864073	0.999911	0.861225	0.703101	0.999709	0.852907	0.999395	0.844547	0.999814	0.990602	0.706236	0.999396	0.999691	0.999333	0.839728	0.999745	0.999552	0.806679	0.999708	0.999806	0.80508	0.854793	0.853906	0.899093	0.711365	0	0.512737
42	DSS_38_N1b_15_C	N	14	Vital		N1b	24670	0.815313	0.999625	0.918946	0.846624	0.999775	0.892174	1	0.735748	0.999622	0.938199	0.987719	0.820294	0.999642	0.999545	0.985506	0.839707	0.999903	0.911646	0.672912	0.999708	0.874842	0.999445	0.741112	0.999728	0.991117	0.728404	0.999535	0.999547	0.999456	0.74149	0.999715	0.999451	0.775827	0.999763	0.999718	0.728132	0.851647	0.83664	0.895059	0.71232	0.512737	0
43	DSS_38_N1b_8_F	N	8	Vital		N1b	31555	0.728419	0.999924	0.850452	0.6717	0.997635	0.972846	1	0.78172	0.998782	0.966814	0.981694	0.892292	0.999927	0.999265	0.991648	0.828656	0.999106	0.803303	0.745173	0.998894	0.984509	0.999235	0.813764	0.999453	0.968671	0.676181	0.999857	0.999762	0.999477	0.833157	1	0.999299	0.728375	1	0.999444	0.823062	0.875939	0.864809	0.675278	0.784762	0.71778	0.817262
44	DSS_38_N2_0_F	N	0	LH		N2	30006	0.732161	0.999766	0.859032	0.794435	0.994536	0.958298	1	0.565385	0.994871	0.946322	0.983809	0.69358	0.999776	0.999463	0.986683	0.557017	0.998862	0.817032	0.469854	0.99515	0.971039	0.999346	0.608647	0.999644	0.98318	0.289868	0.99969	0.99937	0.999544	0.624508	0.999846	0.999567	0.581954	0.99987	0.999615	0.620352	0.858248	0.846945	0.811236	0.534613	0.71559	0.709132
45	DSS_38_N2_11_F	N	11	LH		N2	17189	0.817793	0.997001	0.929624	0.741116	0.997527	0.969058	0.999052	0.869456	0.997835	0.960105	0.96134	0.8823	0.996584	0.995946	0.986107	0.834962	0.999734	0.903884	0.877644	0.996225	0.98424	0.99824	0.868046	0.996966	0.947021	0.837497	0.995757	0.99766	0.997354	0.85124	0.996458	0.996908	0.743998	0.997459	0.997933	0.849058	0.836087	0.837864	0.695215	0.869277	0.886912	0.878647
46	DSS_38_N2_15_C	N	14	LH		N2	20463	0.877529	0.998381	0.976858	0.84811	0.998826	0.972574	0.999663	0.95313	0.998207	0.972183	0.969567	0.941618	0.998323	0.998142	0.982718	0.949302	0.999809	0.973074	0.940592	0.998481	0.97524	0.999225	0.958663	0.998391	0.964113	0.936855	0.998046	0.998877	0.998714	0.954741	0.998264	0.998418	0.865718	0.998785	0.998795	0.923126	0.909069	0.926192	0.864194	0.924273	0.89409	0.925072
47	DSS_38_N2_8_F	N	8	LH		N2	29792	0.664784	0.999922	0.878553	0.647917	0.995134	0.979081	1	0.791361	0.996066	0.971627	0.975647	0.895821	0.999925	0.9996	0.990517	0.826138	0.998859	0.840765	0.812511	0.996184	0.994201	0.999344	0.817147	0.999676	0.961736	0.767194	0.999722	0.999733	0.999541	0.752074	0.999923	0.999578	0.703331	0.999857	0.999776	0.849895	0.802048	0.789928	0.522788	0.793699	0.832287	0.843375
48	DSS_38_N2b_0_F	N	0	Vital		N2b	34929	0.223698	0.999927	0.894652	0.812707	0.998922	0.985366	1	0.83507	0.999939	0.982433	0.982055	0.925719	0.99993	0.998553	0.988288	0.882428	0.999914	0.874951	0.799124	1	0.995838	0.99938	0.860615	0.999525	0.973213	0.771235	1	0.999772	0.999233	0.776775	1	0.999502	0.784843	1	0.999511	0.87705	0.855717	0.859823	0.832034	0.780442	0.779105	0.833108
49	DSS_38_N2b_11_F	N	11	Vital		N2b	53360	0.833101	0.99984	0.839851	0.903787	0.999846	0.912583	1	0.874134	0.999846	0.955521	0.99399	0.941627	0.999845	0.999739	0.99175	0.896406	0.999928	0.822864	0.780224	0.999896	0.895319	0.999456	0.89501	0.999876	0.993999	0.746713	0.999787	0.999736	0.999733	0.897489	0.999898	0.999669	0.879063	0.99991	0.999793	0.873247	0.897827	0.900531	0.928614	0.806894	0.442185	0.650187
50	DSS_38_N2b_15_C	N	14	Vital		N2b	36975	0.833459	0.999563	0.92121	0.879269	0.999812	0.903876	1	0.734751	0.999558	0.949737	0.991506	0.818118	0.99958	0.999277	0.98901	0.874563	0.999916	0.914791	0.728729	0.999631	0.876671	0.999428	0.780897	0.99968	0.994345	0.77404	0.999487	0.999542	0.999624	0.799925	0.999638	0.999426	0.832472	0.999691	0.999688	0.795908	0.875518	0.872642	0.919137	0.748405	0.4782	0.356966
51	DSS_38_N2b_8_F	N	8	Vital		N2b	19090	0.856306	0.999661	0.950902	0.666938	0.997734	0.976552	1	0.884378	0.99918	0.975325	0.970212	0.904574	0.999911	0.999176	0.993848	0.863853	0.999247	0.938099	0.874878	0.999297	0.976697	0.999045	0.88566	0.999391	0.94891	0.87498	1	0.999679	0.999317	0.876252	1	0.999396	0.783007	1	0.999395	0.791552	0.900354	0.900111	0.611353	0.87118	0.858548	0.85487
52	DSS_38_N3_0_F	N	0	Vital		N3	37762	0.724725	0.99993	0.89583	0.853756	0.998923	0.974407	1	0.487262	0.999942	0.964914	0.990534	0.552439	0.999933	0.99804	0.989308	0.796803	0.999916	0.866824	0.505729	1	0.989727	0.99955	0.537703	0.999539	0.986315	0.611064	1	0.999779	0.999286	0.351593	1	0.999517	0.700045	1	0.999514	0.66141	0.869531	0.873505	0.881009	0.484456	0.787736	0.754176
53	DSS_38_N3_11_F	N	11	Vital		N3	20499	0.911851	0.997092	0.684135	0.897733	0.999897	0.995893	1	0.92526	0.998813	0.993978	0.988439	0.949149	0.998131	0.997546	0.994858	0.913409	0.999898	0.652101	0.916223	0.997981	0.994904	0.9994	0.918857	0.997767	0.986588	0.913301	0.997524	0.997587	0.999358	0.910303	0.998066	0.997837	0.889636	0.997569	0.998315	0.898479	0.29184	0.207023	0.81643	0.914846	0.915618	0.90669
54	DSS_38_N3_15_C	N	14	Vital		N3	37103	0.788414	0.998887	0.605155	0.900638	0.999692	0.980007	0.999804	0.858975	0.99897	0.978156	0.990212	0.94418	0.998904	0.997623	0.993172	0.903329	0.999842	0.515817	0.795118	0.998825	0.980181	0.999267	0.881162	0.998947	0.991652	0.783603	0.998507	0.998996	0.9994	0.860013	0.998875	0.99906	0.852163	0.998966	0.999276	0.879154	0.328788	0.352007	0.848822	0.802828	0.802266	0.846098
55	DSS_38_N3_8_F	N	8	Vital		N3	23906	0.849686	0.999914	0.948994	0.662021	0.995076	0.973207	1	0.843441	0.995954	0.965891	0.969007	0.839732	0.999918	0.999838	0.994618	0.793985	0.998777	0.91704	0.899861	0.996089	0.99174	0.999274	0.837943	0.999916	0.952556	0.883883	0.999692	0.999647	0.99944	0.893633	0.999915	0.999861	0.746943	0.999845	0.999953	0.897478	0.876633	0.884099	0.437801	0.898897	0.935048	0.933404
56	DSS_38_N3b_0_F	N	0	Vital		N3b	31646	0.865543	0.999924	0.944786	0.857004	0.997275	0.94306	1	0.557292	0.998223	0.931088	0.985437	0.54093	0.999927	0.997562	0.987328	0.805641	0.998939	0.925057	0.607212	0.998357	0.948992	0.99906	0.594057	0.999234	0.984697	0.723951	0.999539	0.999763	0.999566	0.523453	1	0.999253	0.70882	0.99986	0.999267	0.630301	0.879606	0.891131	0.882303	0.609716	0.814235	0.717906
57	DSS_38_N3b_11_F	N	11	Vital		N3b	32113	0.769271	0.999924	0.865707	0.864647	0.999713	0.895261	1	0.836108	0.999937	0.9464	0.989926	0.929925	0.999927	0.999599	0.987742	0.868257	0.999911	0.851784	0.697305	1	0.864575	0.999273	0.86579	0.999946	0.992362	0.68427	0.999858	0.999776	0.999571	0.864645	1	0.999692	0.832481	1	0.999868	0.83343	0.860665	0.859366	0.907188	0.740465	0.243211	0.521122
58	DSS_38_N3b_15_C	N	14	Vital		N3b	32965	0.822481	0.999432	0.918566	0.865629	0.999716	0.895807	1	0.716439	0.999937	0.947303	0.989168	0.80254	0.999928	0.999013	0.988226	0.862485	0.999912	0.911133	0.706506	0.999895	0.866004	0.999517	0.764356	0.999547	0.991966	0.760652	0.999673	0.999462	0.999191	0.781223	0.999926	0.999321	0.814334	0.99945	0.999634	0.772538	0.863662	0.86186	0.909251	0.732456	0.49396	0.367974
59	DSS_38_N3b_8_F	N	8	Vital		N3b	19315	0.832114	0.999587	0.941516	0.662125	0.996699	0.983262	0.999815	0.875903	0.996826	0.980869	0.975896	0.904953	0.999608	0.998501	0.988263	0.845075	0.998614	0.930841	0.830489	0.997062	0.985062	0.99889	0.879089	0.999153	0.968478	0.851512	0.999486	0.999736	0.998376	0.856959	0.999687	0.998956	0.74381	0.999744	0.999277	0.790135	0.867414	0.868872	0.692977	0.823353	0.782432	0.815761
60	DSS_38_N4_0_F	N	0	LH		N4	29760	0.937325	0.999922	0.987269	0.885184	0.995836	0.949954	1	0.400384	0.996794	0.938053	0.984409	0.339344	0.999925	0.998434	0.988145	0.669756	0.998859	0.963397	0.730906	0.996992	0.963689	0.999343	0.444905	0.999442	0.9838	0.790637	0.999853	0.999757	0.999111	0.652149	1	0.999472	0.731541	1	0.999435	0.714466	0.964408	0.96641	0.85281	0.731523	0.923335	0.840336
61	DSS_38_N4_11_F	N	11	LH		N4	20696	0.757569	0.99978	0.865184	0.711819	0.998159	0.979553	0.999754	0.82116	0.999477	0.975835	0.966715	0.913398	0.999722	0.998389	0.982086	0.864019	0.999657	0.843561	0.798115	0.999447	0.987047	0.998823	0.830018	0.999192	0.959226	0.797517	0.999288	0.9997	0.998897	0.817631	0.999712	0.999264	0.728154	0.999675	0.999385	0.812907	0.718108	0.710024	0.72361	0.791339	0.799472	0.780648
62	DSS_38_N4_15_C	N	14	LH		N4	17871	0.878516	0.998842	0.961888	0.773445	0.998789	0.978421	0.999187	0.927661	0.998235	0.972399	0.966327	0.919379	0.998408	0.997732	0.981578	0.930317	0.999802	0.957723	0.910197	0.998268	0.9829	0.998531	0.938345	0.998247	0.962867	0.919324	0.9978	0.999162	0.997393	0.927418	0.99835	0.998266	0.830153	0.998922	0.998884	0.894488	0.882384	0.89737	0.834106	0.89511	0.907127	0.904458
63	DSS_38_N4_8_F	N	8	LH		N4	23771	0.747527	0.999913	0.89529	0.70989	0.998219	0.981458	1	0.828847	0.999927	0.972115	0.975891	0.916662	0.999918	0.998985	0.990103	0.849222	0.999902	0.868751	0.833473	0.999878	0.99555	0.999326	0.826356	0.999449	0.964432	0.798107	0.999691	0.999712	0.999437	0.807652	0.999915	0.999432	0.732955	0.999845	0.999602	0.840816	0.798164	0.785732	0.765849	0.826373	0.844354	0.827009
64	DSS_38_N4b_0_F	N	0	LH		N4b	35542	0.742147	0.999899	0.905133	0.846404	0.998973	0.974307	1	0.47359	0.99991	0.96688	0.989268	0.558	0.999903	0.99637	0.988805	0.792057	0.999914	0.875703	0.531506	0.999971	0.990651	0.999535	0.512748	0.999454	0.985599	0.630845	0.999835	0.99975	0.999375	0.286118	0.999972	0.999483	0.689137	0.999976	0.999445	0.655029	0.870305	0.867781	0.876955	0.510398	0.809682	0.744799
65	DSS_38_N4b_11_F	N	11	LH		N4b	18670	0.817656	0.998154	0.929703	0.685755	0.996518	0.97002	0.999531	0.860437	0.999233	0.962003	0.966701	0.886161	0.99955	0.99888	0.984279	0.829682	0.998615	0.908204	0.865685	0.999215	0.985547	0.998594	0.864201	0.999056	0.956127	0.846917	0.999079	0.999691	0.998374	0.848185	0.999534	0.999123	0.739278	0.999665	0.999372	0.820815	0.849288	0.84807	0.772946	0.859178	0.883066	0.865267
66	DSS_38_N4b_15_C	N	14	LH		N4b	17476	0.857007	0.999767	0.957348	0.782314	0.998653	0.969016	0.999397	0.92003	0.999401	0.963344	0.964801	0.902685	0.999448	0.998075	0.978905	0.9179	0.999801	0.952227	0.894843	0.999373	0.971837	0.998725	0.928145	0.998977	0.96481	0.897871	0.998954	0.999686	0.998032	0.913881	0.999427	0.99904	0.804471	0.999659	0.999365	0.882719	0.862048	0.881422	0.819293	0.879565	0.85876	0.870656
67	DSS_38_N4b_8_F	N	8	LH		N4b	22462	0.843939	0.999823	0.946011	0.615813	0.998431	0.970352	1	0.747593	0.999925	0.962777	0.968632	0.796638	0.999916	0.999173	0.991991	0.717508	0.999838	0.914227	0.894646	0.999875	0.991816	0.999422	0.742796	0.99938	0.950498	0.860911	0.999516	0.99972	0.999448	0.854886	0.999913	0.999422	0.674934	0.999842	0.999395	0.848985	0.891728	0.891036	0.625636	0.874148	0.90454	0.89015
68	DSS_38_N5_0_F	N	0	LH		N5	22864	0.846846	0.999842	0.986165	0.514197	0.998125	0.973816	1	0.87433	0.999926	0.960507	0.97153	0.863771	0.999916	0.999301	0.988122	0.865626	0.999852	0.959708	0.955146	1	0.993554	0.999426	0.87445	0.999456	0.956095	0.916997	1	0.999735	0.999106	0.910247	1	0.999425	0.725709	1	0.999493	0.942682	0.954131	0.960413	0.704368	0.940809	0.930584	0.923864
69	DSS_38_N5_11_F	N	11	LH		N5	16636	0.866044	0.999625	0.95338	0.738415	0.997891	0.981652	0.999532	0.922017	0.999537	0.976266	0.964232	0.91346	0.99957	0.998876	0.980412	0.9173	0.999705	0.93853	0.92052	0.999502	0.989813	0.998744	0.925862	0.999058	0.947933	0.910529	0.999082	0.999682	0.998307	0.90861	0.999554	0.999126	0.825146	0.999655	0.999359	0.909132	0.865916	0.882492	0.788689	0.901363	0.893874	0.912685
70	DSS_38_N5_15_C	N	14	LH		N5	18397	0.880663	0.998624	0.989343	0.769508	0.997562	0.965934	0.999198	0.93045	0.998091	0.956534	0.955633	0.92947	0.998223	0.997808	0.981222	0.927076	0.999804	0.970673	0.950539	0.998073	0.97997	0.998688	0.935716	0.998117	0.938706	0.924202	0.997601	0.998844	0.99774	0.92822	0.99816	0.998129	0.844441	0.998732	0.99877	0.931509	0.945686	0.960707	0.8736	0.933373	0.952229	0.957569
71	DSS_38_N5_8_F	N	8	LH		N5	20611	0.819975	0.99978	0.939454	0.604719	0.997984	0.976716	0.999686	0.84977	0.999651	0.969824	0.969392	0.886685	0.999669	0.999392	0.991286	0.830511	0.999809	0.906797	0.892747	0.999612	0.994034	0.999131	0.847731	0.999465	0.951269	0.856759	0.999403	0.999699	0.998466	0.852298	0.999658	0.999343	0.704302	0.999675	0.999756	0.86155	0.870639	0.871239	0.740371	0.886383	0.888184	0.88377
72	DSS_38_N5b_0_F	N	0	LH		N5b	31689	0.831128	0.999741	0.926484	0.793931	0.99748	0.942613	1	0.319583	0.998161	0.927355	0.98583	0.411821	0.999752	0.998115	0.988276	0.68599	0.998883	0.894487	0.591462	0.998297	0.954654	0.999364	0.381732	0.999322	0.984624	0.665127	0.999667	0.99962	0.999566	0.476614	0.99982	0.999346	0.604566	0.999848	0.999338	0.598308	0.864776	0.860818	0.806656	0.597492	0.792814	0.671906
73	DSS_38_N5b_11_F	N	11	LH		N5b	21489	0.795685	0.99814	0.881488	0.709724	0.997299	0.958434	1	0.829506	0.999007	0.946411	0.963321	0.894247	0.999091	0.997958	0.987904	0.840904	0.99927	0.858975	0.835332	0.999001	0.97833	0.999411	0.83923	0.998744	0.948939	0.80552	0.998597	0.999055	0.999384	0.825502	0.99906	0.99879	0.704398	0.99911	0.998923	0.790608	0.75716	0.745749	0.700828	0.828157	0.84878	0.818677
74	DSS_38_N5b_15_C	N	14	LH		N5b	24958	0.727203	0.999915	0.883916	0.722067	0.999055	0.966189	1	0.80965	0.999928	0.959556	0.970524	0.915642	0.999919	0.997304	0.983286	0.87793	0.999904	0.874047	0.771959	0.99988	0.966239	0.999269	0.85003	0.999363	0.967181	0.781685	0.999538	0.999716	0.999461	0.839468	0.999917	0.99944	0.720508	0.999847	0.999409	0.823362	0.782311	0.788173	0.759288	0.747353	0.739353	0.77061
75	DSS_38_N5b_8_F	N	8	LH		N5b	23210	0.803199	0.999773	0.924286	0.550185	0.998202	0.970425	1	0.653635	0.999778	0.963883	0.965627	0.76972	0.999784	0.999072	0.988905	0.638973	0.999901	0.890456	0.870938	0.999736	0.991404	0.99943	0.649551	0.999265	0.952401	0.83188	0.999376	0.999604	0.999425	0.826072	0.999776	0.999326	0.621907	0.99973	0.999323	0.834742	0.848791	0.843097	0.57096	0.860686	0.869017	0.858124
[truncated: 33 more columns]

## Sheet: Figure 3 N
DAI
Day	1w ABx + 1w PBEN					1w ABx + 1w AEN
0	0	0	0	0	0	0	0	0	0	0
1	5	4	2	5	5	4	4	5	5	5
2	6	6	6	6	6	6	5	6	6	6
3	7	5	7	5	7	7	6	7	7	5
4	6	6	7	7	7	7	7	7	5	5
5	3	6	7	7	7	7	6	7	7	7
6	3	4	7	7	7	7	6	7	7	7
7	3	4	7	5	6	7	5	7	5	5
8	1	2	4	4	3	6	6	6	2	5
9	1	1	4	5	3	7	7	6	2
10	1	1	4	4	3	6	7	6	2
11	1	1	4	6	2	6	4	5	5
12	1	1	3	5	5	4	4	5	5
13	0	4	5	5	5	7	6	4	6
14	4	4	4	3	5	6	6	7	6
Cecum/BW
1w ABx + 1w PBEN	3.26531	3.21285	2.84553	4.34783	5.24017
1w ABx + 1w AEN	4.95868	6.39269	4.78261	6.41026
Lipocalin	2w ABx + 7d PBEN											2w ABx + 7d AEN
Day	2.54605	2.51792	2.90297	9.67077	1.70339	8.18868	69.8934	3.21428	1.14899	7.96767	13.2959	3.30453	5.02236	7.11311	0.595002	2.21504	1.83515	15.1578	1.02137	0.935753	5.08556	13.8679
0	17.1054	1.39846	2.23057	0.376836	0.589278	0.941669	0.406036	0.557672	1.04531	3.09236	0.705369	5.90407	2.53725	5.56862	11.6565	0.951125	0.232883	5.83498	2.57856	8.43973	10.1157	0.359333
14	77.1323	10.4033	69.6271	52.5574	32.4225	18.962	34.7211	21.903	88.8363	88.0266	19.2208	148.845	100.168	138.815	57.0162	133.037	8.48604	81.9618	83.7393	100.542	73.216	94.5224
21
Colon Luminex
Averages
	CCL2	CCL3	CCL4	CCL5	CCL7	CXCL1	CXCL10	CXCL2	CXCL5	Eotaxin	G-CSF	GM-CSF	IFNa	IFNg	IL-10	IL-12p70	IL-13	IL-15	IL-17A	IL-18	IL-1B	IL-1a	IL-2	IL-22	IL-23	IL-27	IL-28	IL-3	IL-31	IL-4	IL-5	IL-6	IL-9	LIF	M-CSF	TNFa
ABX Naive	5.05441	0.587392	0.241885	16.2678	4.98599	0.825558	3.15056	1.35001	2.76724	55.283	0.284447	1.59842		0.166029	3.30181		0.775374	2.3885	0.81644	52.9175		4.166	0.706319	4.47281	4.28056	0.982987	23.7276	0.167307	7.4126	0.20627	0.87607	3.50991			1.11072	1.25151
2w ABX	6.59384	0.849302		35.2617	4.4226	1.34805	6.73191	2.33184	4.42113	73.8736	0.405851	2.80388		0.311898	5.82731	0.33647	1.30871	2.78021	1.4016	87.8134		4.222	1.09488	9.62877	6.20592	1.20755	34.2766	0.181606	11.6442	0.226304	1.36018	5.98471	9.24892		1.16289	2.06132
ABX → PBEN	5.25634	0.842463	0.40244	33.2761	3.40981	1.42726	7.31327	1.75126	3.34737	61.201	0.308153	2.2377		0.287637	4.99399	0.228909	1.29513	2.33548	0.962264	63.188	0.550544	3.32739	0.582422	7.00954	4.92176	0.946355	19.1227	0.171809	9.45153	0.259518	0.953466	4.99118	7.38268		0.926577	1.80756
ABX → AEN	13.5156	2.41084	1.06922	61.7437	12.4602	6.37312	10.999	3.60957	18.4573	78.4949	3.43521	7.81471	6.94251	1.72244	13.1615	2.03428	2.81946	6.59556	7.19468	171.314	1.69218	7.53537	2.13558	52.7473	26.8081	2.19645	77.9336	1.08405	19.2364	3.8567	8.80878	17.9149	14.924	7.53832	1.52515	10.2666
CCL2
ABX Naive	4.23865	5.12191	7.5753	5.95342	1.93193	5.70483	4.83987	5.06939
2w ABX	9.39685	8.08374	8.50689	5.90265	6.2255	5.79846	5.19803	3.63859
ABX → PBEN	6.99171	6.2297	5.96288	6.2578	3.80218	5.06742	4.38629	3.35277
ABX → AEN	15.1937	21.4934	23.2812	10.4668	9.23573	9.10854	11.1043	12.6166	12.167	10.4891
CCL3
ABX Naive	0.404738	0.354803	1.11258	0.662961	0.194798	0.511906	0.9031	0.554254
2w ABX	1.49737	0.525325	1.09781	0.670055	0.830938	0.837044	0.664849	0.671018
ABX → PBEN	1.00567	0.440652	0.905743	0.913159	1.4979	0.825603	0.829154	0.617639	0.546647
ABX → AEN	3.1945	5.04517	4.79374	2.70885	1.20471	1.36951	1.07624	2.00088	1.47543	1.23934
CCL4
ABX Naive	0.296414	0.196103	0.260529	0.214492
2w ABX	0.68117	0.512763	0.415896	0.5422	0.44672	0.371201
ABX → PBEN	0.482112	0.458731	0.38946	0.532416	0.456865	0.482559	0.230306	0.187075
ABX → AEN	1.35555	1.81045	1.44066	0.764742	0.820879	0.97561	0.679236	1.00597	0.954274	0.884861
CCL5
ABX Naive	13.1293	10.1638	24.6762	15.9137	8.95841	10.4661	26.8788	19.9558
2w ABX	67.4839	16.5674	26.9438	22.6556	45.3763	28.1879	28.917	45.9617
ABX → PBEN	26.5903	30.5586	28.8783	24.0669	37.7111	58.7685	40.6018	20.547	31.7626
ABX → AEN	87.8846	114.337	114.041	87.3741	38.2156	46.7829	33.21	42.5768	28.2704	24.7455
CCL7
ABX Naive	5.01974	4.01201	7.3494	6.84134	2.38112	6.38482	3.71332	4.18619
2w ABX	7.27682	3.48597	4.62164	3.56747	3.09119	4.92283	6.21218	2.20273
ABX → PBEN	4.55279	1.45539	3.21614	6.59761	4.30264	2.12083	2.87752	2.99005	2.57532
ABX → AEN	9.92806	16.7334	57.9035	10.9352	5.24456	4.30122	3.63977	6.86049	5.47856	3.57676
CXCL1
ABX Naive	1.23766	0.989811	1.36295	0.557099	1.0149	0.411904	0.204578
2w ABX	2.57914	1.35957	1.99684	0.730129	0.812647	0.609973
ABX → PBEN	2.38656	2.24343	1.59264	1.34123	0.797774	0.956202	0.672983
ABX → AEN	7.24347	10.1754	5.39243	3.10504	4.9615	5.82561	7.35449	7.01636	7.2025	5.45442
CXCL10
ABX Naive	2.5728	3.08224	6.21047	2.99987	1.25587	3.56934	2.78859	2.72531
2w ABX	13.5004	4.09754	13.5487	3.39803	4.16906	4.57406	2.58668	7.98083
ABX → PBEN	11.7736	3.76261	10.3867	9.4879	11.1387	5.45223	7.14031	3.84454	2.83285
ABX → AEN	9.11271	18.8291	40.4823	11.3483	3.87115	4.2378	3.15962	5.63785	6.42999	6.88166
CXCL2
ABX Naive	1.39561	1.80677	1.96724	1.44237	0.677209	1.41475	1.06065	1.03551
2w ABX	2.60765	1.8504	2.95008	2.04559	1.84609	3.48917	1.52837	2.33734
ABX → PBEN	2.28621	1.00233	2.15972	1.9937	1.98191	1.75441	1.76975	1.50746	1.30588
ABX → AEN	3.92907	5.27546	4.87624	2.74416	2.60983	3.18659	3.40672	3.05992	3.69213	3.31556
CXCL5
ABX Naive	2.59995	2.45087	3.77824	3.47757	1.95256	2.83204	2.76388	2.2828
2w ABX	3.04126	4.61973	5.3761	4.82132	4.2566	4.70021	2.88794	5.66592
ABX → PBEN	4.02923	3.15922	3.55651	3.9167	3.04731	3.34448	2.83434	2.89116
ABX → AEN	11.8541	19.6209	10.6093	3.23557	21.5557	18.5402	29.3934	29.0957	20.2244	20.4438
Eotaxin
ABX Naive	45.1172	52.6437	60.0602	84.0704	29.4958	70.0344	48.892	51.9503
2w ABX	52.7982	51.1353	65.419	88.2286	99.8955	106.581	33.0035	93.9282
ABX → PBEN	66.4223	25.9907	70.0887	69.7067	85.9699	61.1167	75.2602	32.4431	63.8107
ABX → AEN	58.5624	89.7998	88.0812	71.5003	71.3304	103.549	77.1273	99.0703	85.453	40.4757
G-CSF
ABX Naive	0.220879	0.338428	0.308735	0.346698	0.342544	0.161672	0.27217
2w ABX	0.510127	0.431237	0.621188	0.340419	0.288738	0.243396
ABX → PBEN	0.556283	0.393437	0.285051	0.208891	0.190167	0.21509
ABX → AEN	4.69267	5.86005	2.25725	0.784705	2.60756	3.45976	4.42441	2.78908	4.16501	3.31157
GM-CSF
ABX Naive	1.31663	1.78493	2.04255	1.80098	1.00836	1.93175	1.47462	1.42754
2w ABX	3.73893	2.10914	3.25277	2.73722	3.00496	2.55417	2.70874	2.32511
ABX → PBEN	2.60253	1.65555	2.46275	2.07657	2.59203	2.24026	2.41502	2.21539	1.87925
ABX → AEN	8.5296	11.2595	8.32875	4.49478	6.31341	8.10244	7.73978	7.94605	8.50043	6.9323
IFNa
ABX Naive
2w ABX
ABX → PBEN
ABX → AEN	7.44163	10.2551	3.70214	5.54801	5.73293	9.36527	7.41322	8.14825	4.87607
IFNg
ABX Naive	0.162883	0.239081	0.183935	0.1388	0.105443
2w ABX	0.735184	0.265015	0.365936	0.186383	0.249543	0.192936	0.188287
ABX → PBEN	0.327225	0.298008	0.233676	0.455993	0.250464	0.289758	0.158336
ABX → AEN	1.844	2.79539	2.75862	0.755528	1.21603	1.36342	1.59738	1.55538	1.82477	1.51386
IL-10
ABX Naive	3.56984	4.06295	4.33923	4.18817	1.45411	3.29556	2.75049	2.75415
2w ABX	6.28657	4.87847	6.50328	6.11676	7.07865	5.48679	5.10583	5.16215
ABX → PBEN	8.26571	3.08146	4.93387	5.22208	5.05795	5.02203	4.88354	4.0526	4.42663
ABX → AEN	12.8323	16.3313	13.5033	7.07924	9.72713	13.9037	14.9537	13.8138	15.1804	14.2897
IL-12p70
ABX Naive	0.118061
2w ABX	0.865716	0.3199	0.332053	0.181762	0.287431	0.204809	0.163615
ABX → PBEN	0.257417	0.183088	0.321447	0.29831	0.213985	0.165816	0.210632	0.180581
ABX → AEN	2.47381	3.27724	2.4963	1.47113	1.32699	1.71951	1.60089	1.81517	2.38143	1.78038
IL-13
ABX Naive	0.650296	0.811499	1.00715	1.14596	0.328864	0.814975	0.798064	0.646179
2w ABX	1.55889	1.1071	1.52473	1.53728	1.38098	1.27041	0.958317	1.13196
ABX → PBEN	1.66012	1.32597	1.35399	1.43931	1.43669	1.18244	0.823083	1.13946
ABX → AEN	2.87012	4.19309	3.36154	1.94717	1.98256	2.65244	2.76379	3.03338	2.94377	2.4467
IL-15
ABX Naive	3.22063	3.45888	3.27937	2.2231	0.921279	1.94066	2.0832	1.98089
2w ABX	4.96024	2.85871	3.77456	2.40912	2.98667	2.2707	1.22971	1.75199
ABX → PBEN	3.68237	1.69899	3.29818	2.91018	2.64934	2.06517	1.18801	1.72075	1.80636
ABX → AEN	7.60949	9.22409	7.73218	4.70977	5.25023	6.39268	6.0171	6.75326	6.92701	5.33982
IL-17A
ABX Naive	0.447927	0.84607	0.956325	1.02157	0.806692	0.817522	0.878385	0.75703
2w ABX	1.02476	1.01772	1.33951	1.9809	1.40057	1.42476	1.01156	2.01305
ABX → PBEN	1.80192	0.314973	0.922485	1.32416	1.01006	1.02852	1.0331	0.721015	0.50413
ABX → AEN	8.76562	11.7006	6.52422	2.43243	5.07699	6.06707	7.39314	7.67743	8.10565	8.20362
IL-18
ABX Naive	52.078	80.7842	77.724	57.3111	29.7009	46.3352	42.1975	37.2089
2w ABX	63.4749	72.2142	112.507	67.7834	68.8437	59.2743	126.021	132.388
ABX → PBEN	100.041	48.5601	85.9736	79.1565	51.6673	53.2873	47.9327	51.2981	50.775
ABX → AEN	537.005	155.013	255.564	91.5387	87.6868	114.474	111.91	115.175	125.47	119.304
IL-1B
ABX Naive	0.197666	0.188446
2w ABX	0.16054	0.163086	0.167233	0.296065	0.224352
ABX → PBEN	1.17583	0.263219	0.212585
ABX → AEN	2.36022	3.1054	1.17199	0.350123	1.27717	1.36463	2.28364	1.49237	1.83045	1.68577
IL-1a
ABX Naive	6.08588	3.87737	8.55798	3.35318	1.93537	2.69961	2.77932	4.03929
2w ABX	7.71043	5.14662	5.3874	3.36876	2.94487	2.94004	2.4802	3.79767
ABX → PBEN	4.74695	2.69822	4.65428	3.43719	2.99707	3.12964	3.72005	2.24287	2.32021
ABX → AEN	10.0101	10.4181	7.88026	3.92353	5.30004	7.05854	8.34407	7.47292	7.82732	7.11887
IL-2
ABX Naive	0.563919	1.18632	0.850904	1.0348	0.167297	1.03782	0.304809	0.504686
2w ABX	0.826707	0.864043	1.08877	1.03204	1.10139	1.39804	1.09986	1.34815
ABX → PBEN	0.748255	0.318076	0.937552	0.643023	0.639409	0.329314	0.804636	0.598011	0.223518
ABX → AEN	2.13429	2.9566	2.28052	0.84613	1.85009	2.31829	2.11266	2.23193	2.50639	2.11887
IL-22
ABX Naive	4.38179	4.71434	5.33885	5.71788	3.61751	5.50236	2.75255	3.75721
2w ABX	9.02626	13.8059	9.58889	11.4464	9.89025	10.1959	6.96403	6.11258
ABX → PBEN	15.4472	2.01552	5.41771	4.1581	6.4565	10.7572	6.05818	5.55483	7.2206
ABX → AEN	67.1665	94.3614	34.6647	11.8366	45.8662	45.7732	54.3026	61.7378	65.1704	46.5938
IL-23
ABX Naive	4.76678	7.02875	8.718	4.08231	1.84256	3.63173	2.45392	1.72044
2w ABX	6.69317	8.45539	10.7161	4.752	3.61249	4.75067	2.43994	8.22762
ABX → PBEN	12.3124	3.14662	6.17947	7.0169	3.40976	2.96846	3.50273	2.6145	3.14504
ABX → AEN	18.387	27.357	13.9433	6.54484	31.5161	29.0537	35.1025	48.4037	30.4317	27.3414
IL-27
ABX Naive	0.820582	0.909753	1.14458	1.36562	0.660021	0.995798	1.07713	0.890411
2w ABX	0.996249	0.998902	1.31466	1.78835	1.25163	1.19472	0.92066	1.19519
ABX → PBEN	1.34162	0.442203	0.902394	0.775605	1.19093	1.08882	0.992979	0.736718	1.04592
ABX → AEN	2.15827	3.10009	2.1557	1.36671	1.72328	2.18659	2.48975	2.19102	2.97927	1.61381
IL-28
ABX Naive	11.4573	12.7256	16.7752	35.1158	25.6386	30.9731	33.4075
2w ABX	19.5139	13.2899	44.9379	26.91	44.1129	61.7453	26.4563	37.2466
ABX → PBEN	15.2574	7.92863	27.179	14.589	35.691	11.1943	28.7975	24.0055	7.46234
ABX → AEN	61.8692	110.725	125.244	22.9807	61.4346	89.1622	85.5569	83.6779	73.5246	65.1612
IL-3
ABX Naive	0.239388	0.227438	0.310617	0.174672	0.076773	0.145167	0.060756	0.103641
2w ABX	0.307577	0.178767	0.25977	0.140173	0.13849	0.0935	0.152968
ABX → PBEN	0.178883	0.313076	0.248591	0.175774	0.063776	0.157138	0.065428
ABX → AEN	1.43633	1.78388	1.21642	0.402334	0.705389	0.947561	1.20037	0.997126	1.23829	0.912846
IL-31
ABX Naive	6.53628	7.81295	9.73268	8.52455	4.77713	7.07882	7.74482	7.09355
2w ABX	13.3563	10.0737	13.8807	11.3956	13.5981	11.6682	9.54811	9.63288
ABX → PBEN	12.0833	5.12645	9.72208	8.85979	11.8686	9.65561	10.9428	8.52525	8.27988
ABX → AEN	19.9647	25.5695	23.4123	15.6373	15.1993	20.1012	17.7023	19.5622	20.4033	14.8121
IL-4
ABX Naive	0.18386	0.259789	0.193198	0.358657	0.152808	0.115333	0.180245
2w ABX	0.219055	0.222675	0.237181
ABX → PBEN	0.277051	0.387898	0.18751	0.185615
ABX → AEN	4.98927	6.35607	1.76856	0.638821	3.06499	3.50854	5.02986	3.9067	4.75859	4.54558
IL-5
ABX Naive	0.885982	1.09534	1.45896	0.988487	0.520225	0.606138	0.590053	0.863374
2w ABX	1.78545	1.52423	1.83194	1.40019	1.21505	1.20362	0.85833	1.06262
ABX → PBEN	1.64485	0.412723	1.22719	0.99768	1.16673	0.849954	1.03644	0.769432	0.47619
ABX → AEN	10.8898	13.6723	6.36556	2.26812	6.23641	8.03902	10.0597	9.97347	10.7966	9.78678
IL-6
ABX Naive	3.39092	3.91739	4.76468	4.62353	1.65693	3.8202	3.08928	2.81633
2w ABX	7.67742	5.01647	6.7766	5.75631	6.67102	6.16949	5.14998	4.66041
ABX → PBEN	6.26963	2.67494	5.9116	5.5469	5.85148	4.57097	5.50986	4.68464	3.90063
ABX → AEN	19.3361	28.3065	19.7863	10.0138	12.9019	18.0342	16.8708	18.2257	19.0344	16.6391
IL-9
ABX Naive	7.0348	10.7897	8.97402	6.57668	6.13141	4.01915	3.6022
2w ABX	9.91448	10.0031	13.761	7.36137	7.43271	9.24755	6.15894	10.1122
ABX → PBEN	9.94764	11.3728	8.68081	6.34569	5.63891	6.15402	5.67129	5.25024
ABX → AEN	16.4193	19.938	19.8202	11.5986	10.5571	13.589	13.7452	13.4656	15.3167	14.7908
LIF
ABX Naive
2w ABX
ABX → PBEN
ABX → AEN	10.3597	13.8671	2.91305	0.998157	4.80639	6.68293	9.49526	8.04112	9.91054	8.3089
M-CSF
ABX Naive	1.08342	1.26274	1.29518	1.13537	0.782629	0.928308	1.3356	1.06255
2w ABX	0.843211	0.965971	1.19042	1.22304	1.34962	1.62363	0.699909	1.4073
ABX → PBEN	1.33726	0.403413	1.06312	0.84521	1.2699	0.918367	0.959545	0.672599	0.869776
ABX → AEN	1.3972	2.48716	1.8278	0.410012	1.26019	1.54024	1.74962	1.50453	1.67282	1.40192
TNFa
ABX Naive	1.39807	1.55932	2.26657	1.31931	0.605019	1.05565	0.984451	0.82372
2w ABX	3.14479	2.21421	2.78066	1.75909	1.95061	1.82695	1.16219	1.65205
ABX → PBEN	2.69415	1.66796	2.10447	1.93735	1.76665	1.57815	1.89011	1.56503	1.06414
ABX → AEN	9.62009	14.581	14.7451	4.79883	10.7054	7.03049	9.87352	12.9914	9.99432	8.32623
Spleen Bacteria
ABX Naive	0	0	0	2	1.2
2w ABX	0	0	0	0	0
ABX → PBEN	0.734	0.2	0.734	0.45	1.3	0.562
ABX → AEN	7.7734	8.066	0	4.02	5.86	3.95	3.46
Reg3 protein
ABX Naive	10.6839	11.0863	12.8619	12.3203	11.7596	22.5209	13.3874	15.7693	11.6809	10.124	12.6284
2w ABX	8.50127	5.03873	7.48362	9.64311	7.11308	8.10811	5.98613	9.46847	7.00221
ABX → PBEN	14.7263	10.9914	10.4151	15.888	18.103	12.337	11.5177	17.6568	15.2228	17.3512
ABX → AEN	18.0686	17.0304	15.8656	14.4445	24.9275	14.3009	19.9397	17.2904	20.049	14.7358
Reg3 mRNA
ABX Naive	0.78411	0.654926	1.39655	0.902652	0.582174	1.083
2w ABX	0.322678	0.233288	0.346016	0.290254	0.259356
ABX → PBEN	0.907338	1.10135	1.2777	0.95837	2.53107	3.1563
ABX → AEN	5.16715	5.08288	5.15032	4.57921	4.75748	4.6762

## Sheet: Figure 4
Cells per femur
ABX Naive	1.86	2.36	2.06	2.22	2.38	2.6	2.35	2.18	2.7
2w ABX	2.35	2.19	1.62	1.9	1.585	1.675	2.18	2.46	2.15	1.84
ABX → PBEN	2.335	2.23	2.73	2.29	2.58	2.365	2.09	1.87	1.98	3.19	2.38	3.13	2.74	2.67	2.48
ABX → AEN	2.2	2.93	2.2	2.425	2.17	2.2	2.2	2.33	1.925	1.71	2.76	2.08	2.06	2.03	2.27	2.15	2.03	2.28	2.27
BM CD11b
ABX Naive	48.8	52.8	57.9	51.6	48.3	56	53.1	51.7	59.7	55.1	57.6
2w ABX	60.6	58.4	64.3	73.4	57.4	60.5	62.9	66	58.6	58
ABX → PBEN	49.1	32	50.6	50.9	49.8	50.1	52.4	35.4	37.9	52.7	57.4	61.2	62.1	68.7
ABX → AEN	87.9	52.2	54.2	61.8	40.7	62.7	49.8	42.3	67.9	85.9	89.2	77.2	57.2	59.4
BM B Cell Freq
ABX Naive	30.6	26.6	24.8	27.5	29.9	24.7	28	31	23.1
2w ABX	20.8	4.62	2.03	2.6	2.36	3.28	2.83	6.32	9.63	4.01
ABX → PBEN	32.8	58.8	28.4	30.3	26	36.2	28	24.3	24.4	32.6	30.8	51.8	46.5
ABX → AEN	2.59	33.5	25.4	21.1	46.3	18.6	38.6	41.5	21.5	6.86	2.81	10.6	26.6	20.5
BM B Cell Count
ABX Naive	0.56916	0.62776	0.51088	0.6105	0.71162	0.6422	0.658	0.6758	0.6237
2w ABX	0.4888	0.101178	0.032886	0.0494	0.037406	0.05494	0.061694	0.155472	0.207045	0.073784
ABX → PBEN	0.76588	1.31124	0.77532	0.69387	0.6708	1.03994	0.73304	1.62134	1.2741	0.85613	0.5852	0.45441	0.48312
ABX → AEN	0.05698	0.98155	0.5588	0.511675	1.00471	0.4092	0.89938	0.798875	0.36765	0.189336	0.058448	0.21836	0.53998	0.46535
BM CD4 Cell Freq
ABX Naive	1	0.83	0.79	0.96	0.83	1.06	1.08	0.6	1.01	0.81	0.91
2w ABX	1.32	0.74	0.27	0.36	0.37	0.61	0.4	0.43	0.85	0.54
ABX → PBEN	0.82	0.46	0.26	0.59	0.76	0.54	0.24	0.21	0.39
ABX → AEN	0.36	0.61	0.8	0.67	0.55	0.56	0.43	0.42
BM CD4 Cell Count
ABX Naive	1.86	1.9588	1.6274	2.1312	1.9754	2.756	2.3976	1.428	2.626	1.9035	1.9838
2w ABX	3.102	1.6206	0.4374	0.684	0.58645	1.02175	0.872	1.0578	1.8275	0.9936
ABX → PBEN	1.9147	1.0258	0.7098	1.3511	1.9608	1.2771	0.2688	0.4389	0.7293
ABX → AEN	0.792	1.7873	1.76	1.62475	1.1935	1.232	0.946	0.9786
BM CD8 Cell Freq
ABX Naive	1.57	1.28	1.22	1.35	1.17	1.64	1.12	1.03	1.31	0.96	1.26
2w ABX	1.75	0.6	0.74	0.77	0.93	0.68	0.72	1.22	1.08
ABX → PBEN	1.09	0.3	0.5	0.62	1.02	0.84	0.34	0.31	0.34
ABX → AEN	0.37	0.52	1.1	0.73	0.47	0.69	0.33	0.39
BM CD8 Cell Count
ABX Naive	2.9202	3.0208	2.5132	2.997	2.7846	4.264	2.4864	2.4514	3.406	2.256	2.7468
2w ABX	3.8325	0.972	1.406	1.22045	1.55775	1.4824	1.7712	2.623	1.9872
ABX → PBEN	2.54515	0.669	1.365	1.4198	2.6316	1.9866	0.3808	0.6479	0.6358
ABX → AEN	0.814	1.5236	2.42	1.77025	1.0199	1.518	0.726	0.9087
BM CD4/8 Cell
ABX Naive	0.636943	0.648438	0.647541	0.711111	0.709402	0.646341	0.964286	0.582524	0.770992	0.84375	0.722222
2w ABX	0.673469	0.422857	0.45	0.486486	0.480519	0.655914	0.588235	0.597222	0.696721
ABX → PBEN	0.752294	0.52	0.951613	0.745098	0.642857	0.705882	0.677419	1.14706
ABX → AEN	0.972973	1.17308	0.727273	0.917808	1.17021	0.811594	1.30303	1.07692

## Sheet: Figure 5
Lym %
ABX Naive	82.3	84.2	75	89.6	74.5	78.6	67.1	52.5	84.3	82.6	78.3	79.6	68.9	87.3	62.1	73.5	73	79.8	80.2	78.9	85.1
2w ABX	90.5	89.9	76.5	85.2	92.6	87.2	87	90	80.3	92.5	82.8	81	85.7	88.9	86.8	81.9	94.4	87.3	92.1	83.2	48.2
ABX → PBEN	62.9	60	90.2	87.6	91.8	85.8	89.7	77.4	91.6	67.7	91.8	52.7	54.9	43	78.9
ABX → AEN	97	89.6	96.6	97	93.2	95.3	96.9	97	82	88.4	86	92.5	94.7	97
MON%
ABX Naive	3	1.6	4.5	5.5	1.7	4.7	0.5	1.4	5.5	2	5.3	9.7	4.1	7.9	3.9	6.9	2.3	5.2	2.1	3.5	1.7	2.4
2w ABX	5.7	1.5	5.1	4.1	0.6	3.4	3.1	5.1	5.9	1.7	3	0.8	5.6	3.5	3.2	4.3	0.6	7	3.7	1.9	7.6
ABX → PBEN	1.2	5.8	4.3	2.2	4.5	7.3	0.6	11.9	2.4	0.7	6.1	2.6	0.7	4.6	1.9
ABX → AEN	1.7	3	2.4	0.8	2	0.6	0.7	0.8	0.6	3.2	0.6	1.5	1.5	1.3
NEU%
ABX Naive	14.7	14.2	20.4	8.7	20.8	20.9	31.5	42.1	13.6	12.1	12.1	16.2	23.2	8.8	31	24.2	21.8	18.1	16.3	19.4	12.5
2w ABX	3.8	8.6	18.3	10.8	6.8	9.3	10	4.9	13.8	5.8	14.2	18.2	8.7	7.6	10	13.8	5	5.8	4.1	14.9	44.2
ABX → PBEN	35.9	34.2	5.5	10.2	4.1	3.7	6.9	9.7	10.6	6	31.6	2.1	44.7	44.3	52.4	19.1
ABX → AEN	1.3	7.3	1	2.2	4.8	4.1	2.4	2.2	17.4	8.4	13.5	6.1	3.8	1.7
Hgb
ABX Naive	12.6	12.8	13.3	13.4	13.4	13.6	12.8	12.6	13.5	12.3	13.9	11.7	13.1
2w ABX	12.4	12.9	12.5	10.7	11.4	11.7	8.8	13.9	10.7	13.7	12.6	9.8	11.3	12.5
ABX → PBEN	12.6	12.8	12.8	12.4	13.2	12.7	12.8	13.1	11.6	13.6	11	13.5	13	13.2	13.6	13.2	13.1	13.8	13.8	12.7	12.3
ABX → AEN	10.6	11.9	11.3	10.6	11.4	11.2	13.2	12.6	11.3	13	11.8	12.5	12.2	12.2	12.2	12.3	11.3	11	12.3	11.4
WBC
ABX Naive	6.69	5.28	6.08	5.46	6.78	6.7	7.31	5.79	9.29	7.67	11.06	6.36	5.57	10.27
2w ABX	6.48	1.99	5	8.94	1.82	2.17	2.26	1.6	1.62	3.48	1.75	3.43
ABX → PBEN	4.28	3.81	9.17	9.22	5.62	5.15	4.21	5.56	4.78	6.96	7.33	12.68	2.87	6.01	6.55	5.44
ABX → AEN	4.3	5.87	5.16	6.7	8.26	2.93	3.08	9.33	8.11	3.84	5.66	5.91	4.59	4.4	3.32
NEU
ABX Naive	0.08	0.39	0.06	0.12	0.3	0.24	0.15	0.31	1.13	0.53	0.22	0.1
2w ABX	2.32	0.68	0.27	0.91	0.22	0.16	0.82	0.25	0.36	0.1	1.95	2.9	3.44	0.35
ABX → PBEN	0.16	0.33	1.68	1	0.38	0.48	0.38	0.1	0.37	0.36	0.34	1.19	0.18	0.46	0.67	0.79	0.17	0.18	0.24	0.73	1.1
ABX → AEN	0.63	0.83	1.05	0.58	1.72	0.61	1.7	0.74	1.21	0.5	0.61	0.76	0.56	0.73	0.76	1.25	1.13	0.85	0.78	0.63
LYM
ABX Naive	6.49	4.73	5.87	5.29	5.92	5.63	5.97	12.29	3.28	7.25	8.14	5.39	5.5
2w ABX	4.08	1.19	4.5	7.84	5.35	1.95	3.18	5.99	3.77	0.78	4.22	2.3	3.6	2.82	1.46
ABX → PBEN	3.87	3.43	7.03	7.85	5.2	4.49	3.33	1.89	2.14	5.74	1.96	5.29	1.78	5.39	5.79	4.68	3.17	2.7	5.42	4.07	1.2
ABX → AEN	3.54	4.94	3.87	6	6.15	2.31	3.62	0.92	7.49	3.4	3.01	2.26	5.55	1.47	2.22	4.18	5.01	4.2	3.15	4.28
NEU/LYM
ABX Naive	0.0123267	0.0824524	0.0102215	0.0226843	0.0506757	0.0426288	0.0251256	0.0945122	0.155862	0.0651106	0.0408163	0.0181818
2w ABX	0.568627	0.571429	0.06	0.116071	0.0411215	0.0820513	0.257862	0.0417362	0.0954907	0.0236967	0.847826	0.805556	1.21986	0.239726
ABX → PBEN	0.0413437	0.0962099	0.238976	0.127389	0.0730769	0.106904	0.114114	0.0529101	0.172897	0.0627178	0.173469	0.224953	0.101124	0.0853432	0.115717	0.168803	0.0536278	0.0666667	0.0442804	0.179361	0.916667
ABX → AEN	0.177966	0.168016	0.271318	0.0966667	0.279675	0.264069	0.469613	0.804348	0.161549	0.147059	0.202658	0.336283	0.100901	0.496599	0.342342	0.299043	0.225549	0.202381	0.247619	0.147196
B Cell freq
ABX Naive	58.1	50.8	60.8	62.3	47.4	54.1	57.7	59.4	61.9	64.6	64.9	62.4
2w ABX	50.7	48	43.8	48.4	39.3	40.9	49.5	18.7	56.2	43.3	42.3	34.5
ABX → PBEN	48	62.1	40.6	62.1	55.2	49.1	49	37	56.6	39	42.9	42.2	48	46.3
ABX → AEN	34.5	36.7	26.6	54.1	31.3	19	29.9	11.5	33	40.7	39.8	32.2	55	10.7	20.6
CD4/CD8 T Cells
ABX Naive	2.11663	2.22106	2.04762	2.14464	1.50552	1.46724	1.31638	1.51819	1.38381	1.43731	1.09709	1.4433	1.53432
2w ABX	1.90678	0.992958	1.45695	0.727273	0.370635	0.632576	1.1088	1.05575	0.613072	1.15068
ABX → PBEN	1.55856	1.69298	1.72727	1.41739	1.25	1.59064	1.22656	1.65686	1.60784	0.921023	0.804714	1.34091	0.631268	0.590319	0.516484	0.905386	1.11649	0.980568
ABX → AEN	1.54026	0.693333	1.09804	1.31279	1.34579	1.24588	0.548077	0.923836	0.743682	0.83377	0.91746	1.03039	0.673367	0.671082	1.1781	0.765182	0.765896	0.615607
NK Cell freq
ABX Naive	12.5	11.5	9.71	13.7	9.91	13.8	11	12.5	12.8
2w ABX	6.42	8.44	12.5	11.5	10.6	5.25	9.49
ABX → PBEN	12.4	9.77	6.37	8.98	11.8	7.62	6.32	10.2	8.2
ABX → AEN	5.42	6.82	7.75	9.53	5.82	8.07	6.97	6.18	5.11
CD62L+ % of NK Cells
ABX Naive	92.2	86.9	90.6	91.1	85.2	89.3	77.6	93.6	95.7
2w ABX	90.5	74.9	77.8	84.9	74.3	85.1	62.2	81
ABX → PBEN	71.1	76.7	75	80.6	84.4	89.3	82.6	89.1	90.7
ABX → AEN	51.2	54.9	69.8	80.9	69.6	83.7	89.3	76.6	70.8
CD62L+ % of CD4 Cells
ABX Naive	91.1	83.5	87	87.5	76.1	81.8	70.7	88.3	91.1
2w ABX	89.8	71.4	62.9	78.4	75.2	75.8	32.9	70.4
ABX → PBEN	70	64.2	62.5	66.6	82.4	77.7	66.8	83.2	81.1
ABX → AEN	26.8	40.7	63.2	74.8	57.9	63	81.6	61.6	54.6
CD62L+ % of CD8 Cells
ABX Naive	94.2	91.7	90	91.8	72.1	76.1	53.8	91.8	94.2
2w ABX	94.1	71.4	74.9	91.5	71	82.9	45	83.3
ABX → PBEN	78.1	83.5	89.4	92.2	92.3	91	83.2	91.4	93.7
ABX → AEN	70.1	55.9	70.8	87.6	69.9	78.3	85.5	91.1	86.6	90.5

## Sheet: Figure 6
KP DSS Fecal Burden
	AEN								PBEN
D3 ABX Naive	6.91996	6.38105	5.98657	6.30028	7.7656	8.01518	8.1294	7.58397	4.19927	7.63745	7.43119	5.80464	5.67412	5.90968	6.24827
D3 ABX	8.25663	8.12359	8.77636	9.0152	8.92005	5.91869	6.72783	8.62044	8.69709	8.53396	5.2015	8.18387	8.36968	6.57299	8.23869	8.58646
D15 ABX Naive	6.75066	7.00349	7.83344	7.40181	7.36027	6.44223	6.39323	6.20328	4.58636	0	0	0	0	0	5.71547
D15 ABX	7.05865	7.85411	6.47608	7.98178	7.52463				6.92	0	0	0	5.86578
Spleen KP D22	AEN								PBEN
With ABX	6.38802	7.25815	6.58455	6.64134	6.57922	6.22055	5.19112	6.69834	0	0	0	4.41304	4.19704	4.59761	0
Without ABX	6.66425	7.76728	7.49647	6.93565	6.90123				4.94965	4.40247	5.40012	5.15956	0
VRE fecal burden	PBEN									AEN
d1 ABX Naive	1400000000	0	1800000000	190000000						1400000	2000000	18000000	1400000
d1 ABX treated	270000000	1000000000	1500000000	260000000	1000000000	2700000000	1300000000	4300000000	2300000000	1100000000	1400000000	2900000000	1200000000
d7 abx naive	0	0	0							1400	400	200000	130000
d7 abx treated	8400000	5400000	1500000	7600000	2000000	6000000	9000000	4000000		150000000	340000000	410000000	400000000	820000000	180000000	240000000	170000000
LPS Survival
Mouse	Days Elapsed	ABX → PBEN	ABX → AEN
11	48	1
12	96	0
13	48	1
14	96	0
21	96	0
22	84	1
23	96	0
24	96	0
11	120	0
12	120	0
13	120	0
14	36	1
21	48	1
22	36	1
23	120	0
24	48	1
11	36	1
12	96	0
13	96	0
21	48	1
22	60	1
31	48		1
32	48		1
33	24		1
34	48		1
41	84		0
42	84		0
43	84		0
44	24		1
31	36		1
32	36		1
33	120		0
34	48		1
41	36		1
42	48		1
43	36		1
44	120		0
31	24		1
32	48		1
33	24		1
41	36		1
42	48		1

## Sheet: Figure 7
NEU%
	Pediasure													Nourish
A	89	91	38	85	59	82	84	95	78	90	60	71		77	88	83	48	47	73	77	84	87	87	79	72	89
FI	73	84	62	52	63	83	82		69	78	45	66		77	84	84	74	54	88	47	50	70	86	62	72	79
FT	66	70	91	53	50	76	75	49	76	71	61	77		45	65	67	60	23	61	48	51	54	81	73	39	39
D	66	70	63	64	50	57	75	49	72	27	61	62		45	77	27	32	42	61	46	35	29	75	71	39	48
LYM%
	Pediasure													Nourish
A	8	6	33	11	30	9	11	3	19	6	36	23		13	5	8	41	43	17	9	7	8	8	13	19	7
FI	19	13	15	21	24	9	9		18	12	40	15		13	11	10	19	40	7	35	25	24	8	25	19	9
FT	22	18	6	35	35	15	14	27	15	20	19	15		42	22	26	25	66	27	33	35	29	15	18	42	39
D	22	18	22	25	35	30	14	27	17	64	19	19		42	14	55	55	46	27	38	50	48	18	17	42	38
NLR
	Pediasure													Nourish
A	11.125	15.1667	1.15152	7.72727	1.96667	9.11111	7.63636	31.6667	4.10526	15	1.66667	3.08696		5.92308	17.6	10.375	1.17073	1.09302	4.29412	8.55556	12	10.875	10.875	6.07692	3.78947	12.7143
FI	3.84211	6.46154	4.13333	2.47619	2.625	9.22222	9.11111		3.83333	6.5	1.125	4.4		5.92308	7.63636	8.4	3.89474	1.35	12.5714	1.34286	2	2.91667	10.75	2.48	3.78947	8.77778
FT	3	3.88889	15.1667	1.51429	1.42857	5.06667	5.35714	1.81481	5.06667	3.55	3.21053	5.13333		1.07143	2.95455	2.57692	2.4	0.348485	2.25926	1.45455	1.45714	1.86207	5.4	4.05556	0.928571	1
D	3	3.88889	2.86364	2.56	1.42857	1.9	5.35714	1.81481	4.23529	0.421875	3.21053	3.26316		1.07143	5.5	0.490909	0.581818	0.913043	2.25926	1.21053	0.7	0.604167	4.16667	4.17647	0.928571	1.26316
Relative Abundance
Sample.ID	Patient	Date	Rand	Age	Diet	Sex	Readsums	variable	Relabundance
NPP_01_01_F_01.kraken	1	1	1	1.5	Pediasure	M	983411	Blautia producta	0.00402113
NPP_01_02_F_01.kraken	2	1	2	4.4	Nourish	M	3417390	Blautia producta	0.0105624
NPP_01_02_F_05.kraken	2	5	2	4.4	Nourish	M	2906672	Blautia producta	0.00356331
NPP_01_02_F_07.kraken	2	7	2	4.4	Nourish	M	502303	Blautia producta	6.99924e-05
NPP_01_03_F_01.kraken	3	1	3	3.3	Pediasure	F	3308893	Blautia producta	0.00221213
NPP_01_03_F_05.kraken	3	5	3	3.3	Pediasure	F	1528246	Blautia producta	0.000221821
NPP_01_03_F_07.kraken	3	7	3	3.3	Pediasure	F	401022	Blautia producta	5.01654e-06
NPP_01_03_F_14.kraken	3	14	3	3.3	Pediasure	F	1070470	Blautia producta	9.77797e-05
NPP_01_07_F_01.kraken	7	1	4	3.1	Pediasure	M	1318227	Blautia producta	0.000158209
NPP_01_09_F_00.kraken	9	0	5	11.4	Nourish	M	1043989	Blautia producta	0.000477978
NPP_01_09_F_01.kraken	9	1	5	11.4	Nourish	M	1738758	Blautia producta	0.000157717
NPP_01_09_F_07.kraken	9	7	5	11.4	Nourish	M	128788	Blautia producta	0.00045898
NPP_01_09_F_14.kraken	9	14	5	11.4	Nourish	M	1028026	Blautia producta	0.000591745
NPP_01_10_F_01.kraken	10	1	6	4.5	Nourish	F	731632	Blautia producta	0.000257901
NPP_01_10_F_07.kraken	10	7	6	4.5	Nourish	F	1355489	Blautia producta	0.0122308
NPP_01_12_F_01.kraken	12	1	8	5.1	Nourish	M	685880	Blautia producta	0.000214538
NPP_01_14_F_05.kraken	14	5	9	1.3	Pediasure	F	1172419	Blautia producta	0.00123069
NPP_01_15_F_01.kraken	15	1	10	1.3	Nourish	M	3471364	Blautia producta	2.88121e-07
NPP_01_15_F_05.kraken	15	5	10	1.3	Nourish	M	1723611	Blautia producta	5.81533e-07
NPP_01_15_F_07.kraken	15	7	10	1.3	Nourish	M	2085696	Blautia producta	4.80014e-07
NPP_01_15_F_15.kraken	15	15	10	1.3	Nourish	M	2500937	Blautia producta	0
NPP_01_18_F_00.kraken	18	0	12	2.6	Nourish	M	997054	Blautia producta	0.00234736
NPP_01_18_F_01.kraken	18	1	12	2.6	Nourish	M	1412715	Blautia producta	0.0078972
NPP_01_18_F_05.kraken	18	5	12	2.6	Nourish	M	873891	Blautia producta	0.00482567
NPP_01_18_F_07.kraken	18	7	12	2.6	Nourish	M	1640335	Blautia producta	0.00384055
NPP_01_18_F_14.kraken	18	14	12	2.6	Nourish	M	1653129	Blautia producta	0.00669201
NPP_01_19_F_05.kraken	19	5	13	2.7	Pediasure	F	905699	Blautia producta	0.00661635
NPP_01_20_F_00.kraken	20	0	14	3.1	Pediasure	M	4099556	Blautia producta	0.00440165
NPP_01_22_F_00.kraken	22	0	15	3.2	Nourish	F	1422316	Blautia producta	0.010793
NPP_01_22_F_01.kraken	22	1	15	3.2	Nourish	F	1863089	Blautia producta	0.00309853
NPP_01_22_F_03.kraken	22	3	15	3.2	Nourish	F	4536054	Blautia producta	0.01919
NPP_01_23_F_00.kraken	23	0	16	6.5	Nourish	M	13277075	Blautia producta	0.000165166
NPP_01_23_F_05.kraken	23	5	16	6.5	Nourish	M	2118482	Blautia producta	7.41531e-05
NPP_01_23_F_07.kraken	23	7	16	6.5	Nourish	M	1481373	Blautia producta	4.73401e-06
NPP_01_24_F_00.kraken	24	0	17	2	Nourish	F	5800942	Blautia producta	0.0365967
NPP_01_25_F_00.kraken	25	0	18	2.3	Pediasure	M	1117039	Blautia producta	0.00704443
NPP_01_25_F_01.kraken	25	1	18	2.3	Pediasure	M	814430	Blautia producta	0.00542979
NPP_01_26_F_01.kraken	26	1	19	11.1	Nourish	F	968365	Blautia producta	0.00506415
NPP_01_26_F_05.kraken	26	5	19	11.1	Nourish	F	905607	Blautia producta	0.017183
NPP_01_26_F_07.kraken	26	7	19	11.1	Nourish	F	589003	Blautia producta	0.0166043
NPP_01_26_F_14.kraken	26	14	19	11.1	Nourish	F	2231635	Blautia producta	0.000829548
NPP_01_27_F_00.kraken	27	0	20	5.9	Nourish	F	1257953	Blautia producta	0.00186619
NPP_01_27_F_01.kraken	27	1	20	5.9	Nourish	F	1799902	Blautia producta	3.72396e-05
NPP_01_27_F_05.kraken	27	5	20	5.9	Nourish	F	2026824	Blautia producta	0.0629045
NPP_01_27_F_07.kraken	27	7	20	5.9	Nourish	F	4090428	Blautia producta	0.097513
NPP_01_27_F_14.kraken	27	14	20	5.9	Nourish	F	3270021	Blautia producta	0.0118573
NPP_01_28_F_01.kraken	28	1	21	8.7	Pediasure	M	1659411	Blautia producta	0.0011612
NPP_01_29_F_07.kraken	29	7	22	6.1	Nourish	M	1888248	Blautia producta	0.000273535
NPP_01_29_F_0.kraken	29	0	22	6.1	Nourish	M	2002270	Blautia producta	0.000318174
NPP_01_29_F_14.kraken	29	14	22	6.1	Nourish	M	1434107	Blautia producta	0.000753624
NPP_01_32_F_01.kraken	32	1	24	7.5	Pediasure	F	6350902	Blautia producta	6.77578e-05
NPP_01_35_F_05.kraken	35	5	26	1.9	Pediasure	F	537178	Blautia producta	6.42198e-05
NPP_01_36_F_01.kraken	36	1	27	1.9	Pediasure	F	769702	Blautia producta	0.00174045
NPP_01_37_F_00.kraken	37	0	28	1.8	Pediasure	F	3429903	Blautia producta	0
NPP_01_37_F_01.kraken	37	1	28	1.8	Pediasure	F	2640547	Blautia producta	5.25e-06
NPP_01_37_F_05.kraken	37	5	28	1.8	Pediasure	F	973188	Blautia producta	5.82364e-05
NPP_01_37_F_07.kraken	37	7	28	1.8	Pediasure	F	260335	Blautia producta	2.0245e-05
NPP_01_37_F_14.kraken	37	14	28	1.8	Pediasure	F	1350452	Blautia producta	0
NPP_01_38_F_01.kraken	38	1	29	1.6	Nourish	F	2747380	Blautia producta	0.0808233
NPP_01_38_F_05.kraken	38	5	29	1.6	Nourish	F	2175215	Blautia producta	0.0256467
NPP_01_39_F_00.kraken	39	0	30	9.8	Nourish	F	972980	Blautia producta	0.000425019
NPP_01_01_F_01.kraken	1	1	1	1.5	Pediasure	M	983411	Oscillospiraceae	0.0062692
NPP_01_02_F_01.kraken	2	1	2	4.4	Nourish	M	3417390	Oscillospiraceae	0.000750494
NPP_01_02_F_05.kraken	2	5	2	4.4	Nourish	M	2906672	Oscillospiraceae	0.00133012
NPP_01_02_F_07.kraken	2	7	2	4.4	Nourish	M	502303	Oscillospiraceae	0.000191979
NPP_01_03_F_01.kraken	3	1	3	3.3	Pediasure	F	3308893	Oscillospiraceae	0.000758507
NPP_01_03_F_05.kraken	3	5	3	3.3	Pediasure	F	1528246	Oscillospiraceae	5.98982e-05
NPP_01_03_F_07.kraken	3	7	3	3.3	Pediasure	F	401022	Oscillospiraceae	2.50827e-06
NPP_01_03_F_14.kraken	3	14	3	3.3	Pediasure	F	1070470	Oscillospiraceae	0.000113763
NPP_01_07_F_01.kraken	7	1	4	3.1	Pediasure	M	1318227	Oscillospiraceae	0.000329036
NPP_01_09_F_00.kraken	9	0	5	11.4	Nourish	M	1043989	Oscillospiraceae	0.00702955
NPP_01_09_F_01.kraken	9	1	5	11.4	Nourish	M	1738758	Oscillospiraceae	0.00788585
NPP_01_09_F_07.kraken	9	7	5	11.4	Nourish	M	128788	Oscillospiraceae	0.00364072
NPP_01_09_F_14.kraken	9	14	5	11.4	Nourish	M	1028026	Oscillospiraceae	0.0125748
NPP_01_10_F_01.kraken	10	1	6	4.5	Nourish	F	731632	Oscillospiraceae	0.00505515
NPP_01_10_F_07.kraken	10	7	6	4.5	Nourish	F	1355489	Oscillospiraceae	0.0109628
NPP_01_12_F_01.kraken	12	1	8	5.1	Nourish	M	685880	Oscillospiraceae	0.00106831
NPP_01_14_F_05.kraken	14	5	9	1.3	Pediasure	F	1172419	Oscillospiraceae	0.000291387
NPP_01_15_F_01.kraken	15	1	10	1.3	Nourish	M	3471364	Oscillospiraceae	2.30497e-06
NPP_01_15_F_05.kraken	15	5	10	1.3	Nourish	M	1723611	Oscillospiraceae	5.81533e-07
NPP_01_15_F_07.kraken	15	7	10	1.3	Nourish	M	2085696	Oscillospiraceae	0
NPP_01_15_F_15.kraken	15	15	10	1.3	Nourish	M	2500937	Oscillospiraceae	6.43933e-05
NPP_01_18_F_00.kraken	18	0	12	2.6	Nourish	M	997054	Oscillospiraceae	0.013846
NPP_01_18_F_01.kraken	18	1	12	2.6	Nourish	M	1412715	Oscillospiraceae	0.0054307
NPP_01_18_F_05.kraken	18	5	12	2.6	Nourish	M	873891	Oscillospiraceae	0.00469512
NPP_01_18_F_07.kraken	18	7	12	2.6	Nourish	M	1640335	Oscillospiraceae	0.00553621
NPP_01_18_F_14.kraken	18	14	12	2.6	Nourish	M	1653129	Oscillospiraceae	0.00493401
NPP_01_19_F_05.kraken	19	5	13	2.7	Pediasure	F	905699	Oscillospiraceae	0.000550868
NPP_01_20_F_00.kraken	20	0	14	3.1	Pediasure	M	4099556	Oscillospiraceae	0.00293463
NPP_01_22_F_00.kraken	22	0	15	3.2	Nourish	F	1422316	Oscillospiraceae	0.0114964
NPP_01_22_F_01.kraken	22	1	15	3.2	Nourish	F	1863089	Oscillospiraceae	0.00629943
NPP_01_22_F_03.kraken	22	3	15	3.2	Nourish	F	4536054	Oscillospiraceae	0.00592559
NPP_01_23_F_00.kraken	23	0	16	6.5	Nourish	M	13277075	Oscillospiraceae	0.000635411
NPP_01_23_F_05.kraken	23	5	16	6.5	Nourish	M	2118482	Oscillospiraceae	0.000213485
NPP_01_23_F_07.kraken	23	7	16	6.5	Nourish	M	1481373	Oscillospiraceae	0
NPP_01_24_F_00.kraken	24	0	17	2	Nourish	F	5800942	Oscillospiraceae	8.25762e-05
NPP_01_25_F_00.kraken	25	0	18	2.3	Pediasure	M	1117039	Oscillospiraceae	0.000867767
NPP_01_25_F_01.kraken	25	1	18	2.3	Pediasure	M	814430	Oscillospiraceae	0.000566116
NPP_01_26_F_01.kraken	26	1	19	11.1	Nourish	F	968365	Oscillospiraceae	0.0049999
NPP_01_26_F_05.kraken	26	5	19	11.1	Nourish	F	905607	Oscillospiraceae	0.0039567
NPP_01_26_F_07.kraken	26	7	19	11.1	Nourish	F	589003	Oscillospiraceae	0.00366542
NPP_01_26_F_14.kraken	26	14	19	11.1	Nourish	F	2231635	Oscillospiraceae	0.00010451
NPP_01_27_F_00.kraken	27	0	20	5.9	Nourish	F	1257953	Oscillospiraceae	0.0114068
NPP_01_27_F_01.kraken	27	1	20	5.9	Nourish	F	1799902	Oscillospiraceae	3.8907e-05
NPP_01_27_F_05.kraken	27	5	20	5.9	Nourish	F	2026824	Oscillospiraceae	0.0027284
NPP_01_27_F_07.kraken	27	7	20	5.9	Nourish	F	4090428	Oscillospiraceae	0.000252654
NPP_01_27_F_14.kraken	27	14	20	5.9	Nourish	F	3270021	Oscillospiraceae	0.0107645
NPP_01_28_F_01.kraken	28	1	21	8.7	Pediasure	M	1659411	Oscillospiraceae	0.00086737
NPP_01_29_F_07.kraken	29	7	22	6.1	Nourish	M	1888248	Oscillospiraceae	0.00302955
NPP_01_29_F_0.kraken	29	0	22	6.1	Nourish	M	2002270	Oscillospiraceae	0.00391514
NPP_01_29_F_14.kraken	29	14	22	6.1	Nourish	M	1434107	Oscillospiraceae	0.000176707
NPP_01_32_F_01.kraken	32	1	24	7.5	Pediasure	F	6350902	Oscillospiraceae	0.00039142
NPP_01_35_F_05.kraken	35	5	26	1.9	Pediasure	F	537178	Oscillospiraceae	7.55527e-06
NPP_01_36_F_01.kraken	36	1	27	1.9	Pediasure	F	769702	Oscillospiraceae	0.0200883
NPP_01_37_F_00.kraken	37	0	28	1.8	Pediasure	F	3429903	Oscillospiraceae	0
NPP_01_37_F_01.kraken	37	1	28	1.8	Pediasure	F	2640547	Oscillospiraceae	0
NPP_01_37_F_05.kraken	37	5	28	1.8	Pediasure	F	973188	Oscillospiraceae	3.3278e-05
NPP_01_37_F_07.kraken	37	7	28	1.8	Pediasure	F	260335	Oscillospiraceae	0
NPP_01_37_F_14.kraken	37	14	28	1.8	Pediasure	F	1350452	Oscillospiraceae	0
NPP_01_38_F_01.kraken	38	1	29	1.6	Nourish	F	2747380	Oscillospiraceae	0.00195697
NPP_01_38_F_05.kraken	38	5	29	1.6	Nourish	F	2175215	Oscillospiraceae	0.00330761
NPP_01_39_F_00.kraken	39	0	30	9.8	Nourish	F	972980	Oscillospiraceae	0.0012792
NPP_01_01_F_01.kraken	1	1	1	1.5	Pediasure	M	983411	Ruthenibacterium lactatiformans	0.0098184
NPP_01_02_F_01.kraken	2	1	2	4.4	Nourish	M	3417390	Ruthenibacterium lactatiformans	0.00712529
NPP_01_02_F_05.kraken	2	5	2	4.4	Nourish	M	2906672	Ruthenibacterium lactatiformans	0.00594459
NPP_01_02_F_07.kraken	2	7	2	4.4	Nourish	M	502303	Ruthenibacterium lactatiformans	0.000101989
NPP_01_03_F_01.kraken	3	1	3	3.3	Pediasure	F	3308893	Ruthenibacterium lactatiformans	0.00167272
NPP_01_03_F_05.kraken	3	5	3	3.3	Pediasure	F	1528246	Ruthenibacterium lactatiformans	0.000109265
NPP_01_03_F_07.kraken	3	7	3	3.3	Pediasure	F	401022	Ruthenibacterium lactatiformans	0
NPP_01_03_F_14.kraken	3	14	3	3.3	Pediasure	F	1070470	Ruthenibacterium lactatiformans	0.000630867
NPP_01_07_F_01.kraken	7	1	4	3.1	Pediasure	M	1318227	Ruthenibacterium lactatiformans	0.0323426
NPP_01_09_F_00.kraken	9	0	5	11.4	Nourish	M	1043989	Ruthenibacterium lactatiformans	0.012152
NPP_01_09_F_01.kraken	9	1	5	11.4	Nourish	M	1738758	Ruthenibacterium lactatiformans	0.0231194
NPP_01_09_F_07.kraken	9	7	5	11.4	Nourish	M	128788	Ruthenibacterium lactatiformans	0.00886842
NPP_01_09_F_14.kraken	9	14	5	11.4	Nourish	M	1028026	Ruthenibacterium lactatiformans	0.00699273
NPP_01_10_F_01.kraken	10	1	6	4.5	Nourish	F	731632	Ruthenibacterium lactatiformans	0.00268336
NPP_01_10_F_07.kraken	10	7	6	4.5	Nourish	F	1355489	Ruthenibacterium lactatiformans	0.00492822
NPP_01_12_F_01.kraken	12	1	8	5.1	Nourish	M	685880	Ruthenibacterium lactatiformans	0.00272186
NPP_01_14_F_05.kraken	14	5	9	1.3	Pediasure	F	1172419	Ruthenibacterium lactatiformans	0.00551083
NPP_01_15_F_01.kraken	15	1	10	1.3	Nourish	M	3471364	Ruthenibacterium lactatiformans	5.76242e-07
NPP_01_15_F_05.kraken	15	5	10	1.3	Nourish	M	1723611	Ruthenibacterium lactatiformans	2.90766e-06
NPP_01_15_F_07.kraken	15	7	10	1.3	Nourish	M	2085696	Ruthenibacterium lactatiformans	0
NPP_01_15_F_15.kraken	15	15	10	1.3	Nourish	M	2500937	Ruthenibacterium lactatiformans	2.27976e-05
NPP_01_18_F_00.kraken	18	0	12	2.6	Nourish	M	997054	Ruthenibacterium lactatiformans	0.00138571
NPP_01_18_F_01.kraken	18	1	12	2.6	Nourish	M	1412715	Ruthenibacterium lactatiformans	0.00261113
NPP_01_18_F_05.kraken	18	5	12	2.6	Nourish	M	873891	Ruthenibacterium lactatiformans	0.00468138
NPP_01_18_F_07.kraken	18	7	12	2.6	Nourish	M	1640335	Ruthenibacterium lactatiformans	0.00139718
NPP_01_18_F_14.kraken	18	14	12	2.6	Nourish	M	1653129	Ruthenibacterium lactatiformans	0.00168891
NPP_01_19_F_05.kraken	19	5	13	2.7	Pediasure	F	905699	Ruthenibacterium lactatiformans	0.000974704
NPP_01_20_F_00.kraken	20	0	14	3.1	Pediasure	M	4099556	Ruthenibacterium lactatiformans	0.0142524
NPP_01_22_F_00.kraken	22	0	15	3.2	Nourish	F	1422316	Ruthenibacterium lactatiformans	0.115956
NPP_01_22_F_01.kraken	22	1	15	3.2	Nourish	F	1863089	Ruthenibacterium lactatiformans	0.0146516
NPP_01_22_F_03.kraken	22	3	15	3.2	Nourish	F	4536054	Ruthenibacterium lactatiformans	0.0759001
NPP_01_23_F_00.kraken	23	0	16	6.5	Nourish	M	13277075	Ruthenibacterium lactatiformans	0.029089
NPP_01_23_F_05.kraken	23	5	16	6.5	Nourish	M	2118482	Ruthenibacterium lactatiformans	0.0427467
NPP_01_23_F_07.kraken	23	7	16	6.5	Nourish	M	1481373	Ruthenibacterium lactatiformans	5.74844e-05
NPP_01_24_F_00.kraken	24	0	17	2	Nourish	F	5800942	Ruthenibacterium lactatiformans	0.000165332
NPP_01_25_F_00.kraken	25	0	18	2.3	Pediasure	M	1117039	Ruthenibacterium lactatiformans	0.00319557
NPP_01_25_F_01.kraken	25	1	18	2.3	Pediasure	M	814430	Ruthenibacterium lactatiformans	0.00110393
NPP_01_26_F_01.kraken	26	1	19	11.1	Nourish	F	968365	Ruthenibacterium lactatiformans	0.065892
NPP_01_26_F_05.kraken	26	5	19	11.1	Nourish	F	905607	Ruthenibacterium lactatiformans	0.0432712
NPP_01_26_F_07.kraken	26	7	19	11.1	Nourish	F	589003	Ruthenibacterium lactatiformans	0.0540662
NPP_01_26_F_14.kraken	26	14	19	11.1	Nourish	F	2231635	Ruthenibacterium lactatiformans	0.000189424
NPP_01_27_F_00.kraken	27	0	20	5.9	Nourish	F	1257953	Ruthenibacterium lactatiformans	0.00525607
NPP_01_27_F_01.kraken	27	1	20	5.9	Nourish	F	1799902	Ruthenibacterium lactatiformans	4.78001e-05
NPP_01_27_F_05.kraken	27	5	20	5.9	Nourish	F	2026824	Ruthenibacterium lactatiformans	0.000725264
NPP_01_27_F_07.kraken	27	7	20	5.9	Nourish	F	4090428	Ruthenibacterium lactatiformans	0.000292521
NPP_01_27_F_14.kraken	27	14	20	5.9	Nourish	F	3270021	Ruthenibacterium lactatiformans	0.0254646
NPP_01_28_F_01.kraken	28	1	21	8.7	Pediasure	M	1659411	Ruthenibacterium lactatiformans	0.00214511
NPP_01_29_F_07.kraken	29	7	22	6.1	Nourish	M	1888248	Ruthenibacterium lactatiformans	0.0261697
NPP_01_29_F_0.kraken	29	0	22	6.1	Nourish	M	2002270	Ruthenibacterium lactatiformans	0.00650956
NPP_01_29_F_14.kraken	29	14	22	6.1	Nourish	M	1434107	Ruthenibacterium lactatiformans	0.000313602
NPP_01_32_F_01.kraken	32	1	24	7.5	Pediasure	F	6350902	Ruthenibacterium lactatiformans	0.00144466
NPP_01_35_F_05.kraken	35	5	26	1.9	Pediasure	F	537178	Ruthenibacterium lactatiformans	5.66645e-06
NPP_01_36_F_01.kraken	36	1	27	1.9	Pediasure	F	769702	Ruthenibacterium lactatiformans	0.00225841
NPP_01_37_F_00.kraken	37	0	28	1.8	Pediasure	F	3429903	Ruthenibacterium lactatiformans	2.77564e-05
NPP_01_37_F_01.kraken	37	1	28	1.8	Pediasure	F	2640547	Ruthenibacterium lactatiformans	4.8125e-06
NPP_01_37_F_05.kraken	37	5	28	1.8	Pediasure	F	973188	Ruthenibacterium lactatiformans	4.71438e-05
NPP_01_37_F_07.kraken	37	7	28	1.8	Pediasure	F	260335	Ruthenibacterium lactatiformans	4.04901e-06
NPP_01_37_F_14.kraken	37	14	28	1.8	Pediasure	F	1350452	Ruthenibacterium lactatiformans	0
NPP_01_38_F_01.kraken	38	1	29	1.6	Nourish	F	2747380	Ruthenibacterium lactatiformans	0.0181897
NPP_01_38_F_05.kraken	38	5	29	1.6	Nourish	F	2175215	Ruthenibacterium lactatiformans	0.0109275
NPP_01_39_F_00.kraken	39	0	30	9.8	Nourish	F	972980	Ruthenibacterium lactatiformans	0.00356187
NPP_01_01_F_01.kraken	1	1	1	1.5	Pediasure	M	983411	Dysosmobacter welbionis	0.00547787
NPP_01_02_F_01.kraken	2	1	2	4.4	Nourish	M	3417390	Dysosmobacter welbionis	0.000905526
NPP_01_02_F_05.kraken	2	5	2	4.4	Nourish	M	2906672	Dysosmobacter welbionis	0.000939808
NPP_01_02_F_07.kraken	2	7	2	4.4	Nourish	M	502303	Dysosmobacter welbionis	0.000241974
NPP_01_03_F_01.kraken	3	1	3	3.3	Pediasure	F	3308893	Dysosmobacter welbionis	0.000721889
NPP_01_03_F_05.kraken	3	5	3	3.3	Pediasure	F	1528246	Dysosmobacter welbionis	6.12147e-05
NPP_01_03_F_07.kraken	3	7	3	3.3	Pediasure	F	401022	Dysosmobacter welbionis	0
NPP_01_03_F_14.kraken	3	14	3	3.3	Pediasure	F	1070470	Dysosmobacter welbionis	0.000145729
NPP_01_07_F_01.kraken	7	1	4	3.1	Pediasure	M	1318227	Dysosmobacter welbionis	0.000472686
NPP_01_09_F_00.kraken	9	0	5	11.4	Nourish	M	1043989	Dysosmobacter welbionis	0.00328634
NPP_01_09_F_01.kraken	9	1	5	11.4	Nourish	M	1738758	Dysosmobacter welbionis	0.00235309
NPP_01_09_F_07.kraken	9	7	5	11.4	Nourish	M	128788	Dysosmobacter welbionis	0.00281611
NPP_01_09_F_14.kraken	9	14	5	11.4	Nourish	M	1028026	Dysosmobacter welbionis	0.00497085
NPP_01_10_F_01.kraken	10	1	6	4.5	Nourish	F	731632	Dysosmobacter welbionis	0.00165325
NPP_01_10_F_07.kraken	10	7	6	4.5	Nourish	F	1355489	Dysosmobacter welbionis	0.0029424
NPP_01_12_F_01.kraken	12	1	8	5.1	Nourish	M	685880	Dysosmobacter welbionis	0.000332752
NPP_01_14_F_05.kraken	14	5	9	1.3	Pediasure	F	1172419	Dysosmobacter welbionis	0.000123245
NPP_01_15_F_01.kraken	15	1	10	1.3	Nourish	M	3471364	Dysosmobacter welbionis	5.76242e-06
NPP_01_15_F_05.kraken	15	5	10	1.3	Nourish	M	1723611	Dysosmobacter welbionis	0
NPP_01_15_F_07.kraken	15	7	10	1.3	Nourish	M	2085696	Dysosmobacter welbionis	0
NPP_01_15_F_15.kraken	15	15	10	1.3	Nourish	M	2500937	Dysosmobacter welbionis	0.000203579
NPP_01_18_F_00.kraken	18	0	12	2.6	Nourish	M	997054	Dysosmobacter welbionis	0.00440633
NPP_01_18_F_01.kraken	18	1	12	2.6	Nourish	M	1412715	Dysosmobacter welbionis	0.00232683
NPP_01_18_F_05.kraken	18	5	12	2.6	Nourish	M	873891	Dysosmobacter welbionis	0.00180361
NPP_01_18_F_07.kraken	18	7	12	2.6	Nourish	M	1640335	Dysosmobacter welbionis	0.00193981
NPP_01_18_F_14.kraken	18	14	12	2.6	Nourish	M	1653129	Dysosmobacter welbionis	0.00204887
NPP_01_19_F_05.kraken	19	5	13	2.7	Pediasure	F	905699	Dysosmobacter welbionis	0.000390594
NPP_01_20_F_00.kraken	20	0	14	3.1	Pediasure	M	4099556	Dysosmobacter welbionis	0.00216931
NPP_01_22_F_00.kraken	22	0	15	3.2	Nourish	F	1422316	Dysosmobacter welbionis	0.00452427
NPP_01_22_F_01.kraken	22	1	15	3.2	Nourish	F	1863089	Dysosmobacter welbionis	0.00260242
NPP_01_22_F_03.kraken	22	3	15	3.2	Nourish	F	4536054	Dysosmobacter welbionis	0.00248988
NPP_01_23_F_00.kraken	23	0	16	6.5	Nourish	M	13277075	Dysosmobacter welbionis	0.00105771
NPP_01_23_F_05.kraken	23	5	16	6.5	Nourish	M	2118482	Dysosmobacter welbionis	0.00059228
NPP_01_23_F_07.kraken	23	7	16	6.5	Nourish	M	1481373	Dysosmobacter welbionis	2.70515e-06
NPP_01_24_F_00.kraken	24	0	17	2	Nourish	F	5800942	Dysosmobacter welbionis	0.000273758
NPP_01_25_F_00.kraken	25	0	18	2.3	Pediasure	M	1117039	Dysosmobacter welbionis	0.000700854
NPP_01_25_F_01.kraken	25	1	18	2.3	Pediasure	M	814430	Dysosmobacter welbionis	0.000588269
NPP_01_26_F_01.kraken	26	1	19	11.1	Nourish	F	968365	Dysosmobacter welbionis	0.00586828
NPP_01_26_F_05.kraken	26	5	19	11.1	Nourish	F	905607	Dysosmobacter welbionis	0.00363232
NPP_01_26_F_07.kraken	26	7	19	11.1	Nourish	F	589003	Dysosmobacter welbionis	0.00419879
NPP_01_26_F_14.kraken	26	14	19	11.1	Nourish	F	2231635	Dysosmobacter welbionis	6.53187e-06
NPP_01_27_F_00.kraken	27	0	20	5.9	Nourish	F	1257953	Dysosmobacter welbionis	0.00357874
NPP_01_27_F_01.kraken	27	1	20	5.9	Nourish	F	1799902	Dysosmobacter welbionis	3.22373e-05
NPP_01_27_F_05.kraken	27	5	20	5.9	Nourish	F	2026824	Dysosmobacter welbionis	0.000861312
NPP_01_27_F_07.kraken	27	7	20	5.9	Nourish	F	4090428	Dysosmobacter welbionis	0.000175366
NPP_01_27_F_14.kraken	27	14	20	5.9	Nourish	F	3270021	Dysosmobacter welbionis	0.00339745
NPP_01_28_F_01.kraken	28	1	21	8.7	Pediasure	M	1659411	Dysosmobacter welbionis	0.0002012
NPP_01_29_F_07.kraken	29	7	22	6.1	Nourish	M	1888248	Dysosmobacter welbionis	0.0017186
NPP_01_29_F_0.kraken	29	0	22	6.1	Nourish	M	2002270	Dysosmobacter welbionis	0.00187402
NPP_01_29_F_14.kraken	29	14	22	6.1	Nourish	M	1434107	Dysosmobacter welbionis	0.000102672
NPP_01_32_F_01.kraken	32	1	24	7.5	Pediasure	F	6350902	Dysosmobacter welbionis	0.000260316
NPP_01_35_F_05.kraken	35	5	26	1.9	Pediasure	F	537178	Dysosmobacter welbionis	1.13329e-05
NPP_01_36_F_01.kraken	36	1	27	1.9	Pediasure	F	769702	Dysosmobacter welbionis	0.00788945
NPP_01_37_F_00.kraken	37	0	28	1.8	Pediasure	F	3429903	Dysosmobacter welbionis	9.25215e-06
NPP_01_37_F_01.kraken	37	1	28	1.8	Pediasure	F	2640547	Dysosmobacter welbionis	8.75e-07
NPP_01_37_F_05.kraken	37	5	28	1.8	Pediasure	F	973188	Dysosmobacter welbionis	6.93291e-05
NPP_01_37_F_07.kraken	37	7	28	1.8	Pediasure	F	260335	Dysosmobacter welbionis	8.09802e-06
NPP_01_37_F_14.kraken	37	14	28	1.8	Pediasure	F	1350452	Dysosmobacter welbionis	0
NPP_01_38_F_01.kraken	38	1	29	1.6	Nourish	F	2747380	Dysosmobacter welbionis	0.00123592
NPP_01_38_F_05.kraken	38	5	29	1.6	Nourish	F	2175215	Dysosmobacter welbionis	0.00194657
NPP_01_39_F_00.kraken	39	0	30	9.8	Nourish	F	972980	Dysosmobacter welbionis	0.00117347
NPP_01_01_F_01.kraken	1	1	1	1.5	Pediasure	M	983411	Streptococcus	0.0533179
NPP_01_02_F_01.kraken	2	1	2	4.4	Nourish	M	3417390	Streptococcus	0.00461102
NPP_01_02_F_05.kraken	2	5	2	4.4	Nourish	M	2906672	Streptococcus	0.00021314
NPP_01_02_F_07.kraken	2	7	2	4.4	Nourish	M	502303	Streptococcus	4.79948e-05
NPP_01_03_F_01.kraken	3	1	3	3.3	Pediasure	F	3308893	Streptococcus	0.00673548
NPP_01_03_F_05.kraken	3	5	3	3.3	Pediasure	F	1528246	Streptococcus	0.00242094
NPP_01_03_F_07.kraken	3	7	3	3.3	Pediasure	F	401022	Streptococcus	1.50496e-05
NPP_01_03_F_14.kraken	3	14	3	3.3	Pediasure	F	1070470	Streptococcus	0.00262595
NPP_01_07_F_01.kraken	7	1	4	3.1	Pediasure	M	1318227	Streptococcus	4.4648e-05
NPP_01_09_F_00.kraken	9	0	5	11.4	Nourish	M	1043989	Streptococcus	0.000238029
NPP_01_09_F_01.kraken	9	1	5	11.4	Nourish	M	1738758	Streptococcus	0.000252117
NPP_01_09_F_07.kraken	9	7	5	11.4	Nourish	M	128788	Streptococcus	0.000248938
NPP_01_09_F_14.kraken	9	14	5	11.4	Nourish	M	1028026	Streptococcus	0.000360701
NPP_01_10_F_01.kraken	10	1	6	4.5	Nourish	F	731632	Streptococcus	0.000155039
NPP_01_10_F_07.kraken	10	7	6	4.5	Nourish	F	1355489	Streptococcus	7.34116e-05
NPP_01_12_F_01.kraken	12	1	8	5.1	Nourish	M	685880	Streptococcus	8.6107e-05
NPP_01_14_F_05.kraken	14	5	9	1.3	Pediasure	F	1172419	Streptococcus	0.000630312
NPP_01_15_F_01.kraken	15	1	10	1.3	Nourish	M	3471364	Streptococcus	0.000123316
NPP_01_15_F_05.kraken	15	5	10	1.3	Nourish	M	1723611	Streptococcus	0.000161666
NPP_01_15_F_07.kraken	15	7	10	1.3	Nourish	M	2085696	Streptococcus	0.000119044
NPP_01_15_F_15.kraken	15	15	10	1.3	Nourish	M	2500937	Streptococcus	7.95917e-05
NPP_01_18_F_00.kraken	18	0	12	2.6	Nourish	M	997054	Streptococcus	0.000605933
NPP_01_18_F_01.kraken	18	1	12	2.6	Nourish	M	1412715	Streptococcus	0.000400567
NPP_01_18_F_05.kraken	18	5	12	2.6	Nourish	M	873891	Streptococcus	0.00130547
NPP_01_18_F_07.kraken	18	7	12	2.6	Nourish	M	1640335	Streptococcus	0.000303362
NPP_01_18_F_14.kraken	18	14	12	2.6	Nourish	M	1653129	Streptococcus	0.000506612
NPP_01_19_F_05.kraken	19	5	13	2.7	Pediasure	F	905699	Streptococcus	0.0437085
NPP_01_20_F_00.kraken	20	0	14	3.1	Pediasure	M	4099556	Streptococcus	0.00478821
NPP_01_22_F_00.kraken	22	0	15	3.2	Nourish	F	1422316	Streptococcus	7.11873e-05
NPP_01_22_F_01.kraken	22	1	15	3.2	Nourish	F	1863089	Streptococcus	0.000180897
NPP_01_22_F_03.kraken	22	3	15	3.2	Nourish	F	4536054	Streptococcus	0.000127714
NPP_01_23_F_00.kraken	23	0	16	6.5	Nourish	M	13277075	Streptococcus	0.000652147
NPP_01_23_F_05.kraken	23	5	16	6.5	Nourish	M	2118482	Streptococcus	0.000579528
NPP_01_23_F_07.kraken	23	7	16	6.5	Nourish	M	1481373	Streptococcus	2.16412e-05
NPP_01_24_F_00.kraken	24	0	17	2	Nourish	F	5800942	Streptococcus	0.000231213
NPP_01_25_F_00.kraken	25	0	18	2.3	Pediasure	M	1117039	Streptococcus	0.0189177
NPP_01_25_F_01.kraken	25	1	18	2.3	Pediasure	M	814430	Streptococcus	0.0109679
NPP_01_26_F_01.kraken	26	1	19	11.1	Nourish	F	968365	Streptococcus	0.00614703
NPP_01_26_F_05.kraken	26	5	19	11.1	Nourish	F	905607	Streptococcus	0.000584537
NPP_01_26_F_07.kraken	26	7	19	11.1	Nourish	F	589003	Streptococcus	0.000541889
NPP_01_26_F_14.kraken	26	14	19	11.1	Nourish	F	2231635	Streptococcus	0.0037395
NPP_01_27_F_00.kraken	27	0	20	5.9	Nourish	F	1257953	Streptococcus	0.00185179
NPP_01_27_F_01.kraken	27	1	20	5.9	Nourish	F	1799902	Streptococcus	5.78048e-05
NPP_01_27_F_05.kraken	27	5	20	5.9	Nourish	F	2026824	Streptococcus	9.84498e-05
NPP_01_27_F_07.kraken	27	7	20	5.9	Nourish	F	4090428	Streptococcus	0.000143081
NPP_01_27_F_14.kraken	27	14	20	5.9	Nourish	F	3270021	Streptococcus	7.57373e-05
NPP_01_28_F_01.kraken	28	1	21	8.7	Pediasure	M	1659411	Streptococcus	0.0185613
NPP_01_29_F_07.kraken	29	7	22	6.1	Nourish	M	1888248	Streptococcus	0.000206211
NPP_01_29_F_0.kraken	29	0	22	6.1	Nourish	M	2002270	Streptococcus	0.000154084
NPP_01_29_F_14.kraken	29	14	22	6.1	Nourish	M	1434107	Streptococcus	0.000241662
NPP_01_32_F_01.kraken	32	1	24	7.5	Pediasure	F	6350902	Streptococcus	0.000631881
NPP_01_35_F_05.kraken	35	5	26	1.9	Pediasure	F	537178	Streptococcus	0.107933
NPP_01_36_F_01.kraken	36	1	27	1.9	Pediasure	F	769702	Streptococcus	0.000276594
NPP_01_37_F_00.kraken	37	0	28	1.8	Pediasure	F	3429903	Streptococcus	0.000619894
NPP_01_37_F_01.kraken	37	1	28	1.8	Pediasure	F	2640547	Streptococcus	0.000383688
NPP_01_37_F_05.kraken	37	5	28	1.8	Pediasure	F	973188	Streptococcus	0.0312744
NPP_01_37_F_07.kraken	37	7	28	1.8	Pediasure	F	260335	Streptococcus	0.000850292
NPP_01_37_F_14.kraken	37	14	28	1.8	Pediasure	F	1350452	Streptococcus	0.00181633
NPP_01_38_F_01.kraken	38	1	29	1.6	Nourish	F	2747380	Streptococcus	0.00013538
NPP_01_38_F_05.kraken	38	5	29	1.6	Nourish	F	2175215	Streptococcus	0.000211163
NPP_01_39_F_00.kraken	39	0	30	9.8	Nourish	F	972980	Streptococcus	0.00199344
NPP_01_01_F_01.kraken	1	1	1	1.5	Pediasure	M	983411	Streptococcus salivarius	0.0781746
NPP_01_02_F_01.kraken	2	1	2	4.4	Nourish	M	3417390	Streptococcus salivarius	0.00323394
NPP_01_02_F_05.kraken	2	5	2	4.4	Nourish	M	2906672	Streptococcus salivarius	6.88784e-05
NPP_01_02_F_07.kraken	2	7	2	4.4	Nourish	M	502303	Streptococcus salivarius	1.99978e-06
NPP_01_03_F_01.kraken	3	1	3	3.3	Pediasure	F	3308893	Streptococcus salivarius	0.00655732
NPP_01_03_F_05.kraken	3	5	3	3.3	Pediasure	F	1528246	Streptococcus salivarius	0.00243674
NPP_01_03_F_07.kraken	3	7	3	3.3	Pediasure	F	401022	Streptococcus salivarius	1.25414e-05
NPP_01_03_F_14.kraken	3	14	3	3.3	Pediasure	F	1070470	Streptococcus salivarius	0.000574456
NPP_01_07_F_01.kraken	7	1	4	3.1	Pediasure	M	1318227	Streptococcus salivarius	4.85304e-06
NPP_01_09_F_00.kraken	9	0	5	11.4	Nourish	M	1043989	Streptococcus salivarius	7.67837e-06
NPP_01_09_F_01.kraken	9	1	5	11.4	Nourish	M	1738758	Streptococcus salivarius	0.000263054
NPP_01_09_F_07.kraken	9	7	5	11.4	Nourish	M	128788	Streptococcus salivarius	1.55586e-05
NPP_01_09_F_14.kraken	9	14	5	11.4	Nourish	M	1028026	Streptococcus salivarius	4.48439e-05
NPP_01_10_F_01.kraken	10	1	6	4.5	Nourish	F	731632	Streptococcus salivarius	6.7084e-05
NPP_01_10_F_07.kraken	10	7	6	4.5	Nourish	F	1355489	Streptococcus salivarius	4.44919e-06
NPP_01_12_F_01.kraken	12	1	8	5.1	Nourish	M	685880	Streptococcus salivarius	5.83776e-06
NPP_01_14_F_05.kraken	14	5	9	1.3	Pediasure	F	1172419	Streptococcus salivarius	0.000124126
NPP_01_15_F_01.kraken	15	1	10	1.3	Nourish	M	3471364	Streptococcus salivarius	8.64363e-07
NPP_01_15_F_05.kraken	15	5	10	1.3	Nourish	M	1723611	Streptococcus salivarius	5.81533e-07
NPP_01_15_F_07.kraken	15	7	10	1.3	Nourish	M	2085696	Streptococcus salivarius	9.60028e-07
NPP_01_15_F_15.kraken	15	15	10	1.3	Nourish	M	2500937	Streptococcus salivarius	1.19987e-06
NPP_01_18_F_00.kraken	18	0	12	2.6	Nourish	M	997054	Streptococcus salivarius	2.31119e-05
NPP_01_18_F_01.kraken	18	1	12	2.6	Nourish	M	1412715	Streptococcus salivarius	7.58596e-05
NPP_01_18_F_05.kraken	18	5	12	2.6	Nourish	M	873891	Streptococcus salivarius	0.00169368
NPP_01_18_F_07.kraken	18	7	12	2.6	Nourish	M	1640335	Streptococcus salivarius	1.22077e-05
NPP_01_18_F_14.kraken	18	14	12	2.6	Nourish	M	1653129	Streptococcus salivarius	3.21177e-05
NPP_01_19_F_05.kraken	19	5	13	2.7	Pediasure	F	905699	Streptococcus salivarius	0.051188
NPP_01_20_F_00.kraken	20	0	14	3.1	Pediasure	M	4099556	Streptococcus salivarius	0.00401028
NPP_01_22_F_00.kraken	22	0	15	3.2	Nourish	F	1422316	Streptococcus salivarius	7.04825e-07
NPP_01_22_F_01.kraken	22	1	15	3.2	Nourish	F	1863089	Streptococcus salivarius	4.87446e-06
NPP_01_22_F_03.kraken	22	3	15	3.2	Nourish	F	4536054	Streptococcus salivarius	3.52924e-06
NPP_01_23_F_00.kraken	23	0	16	6.5	Nourish	M	13277075	Streptococcus salivarius	0.000176248
NPP_01_23_F_05.kraken	23	5	16	6.5	Nourish	M	2118482	Streptococcus salivarius	5.4316e-05
NPP_01_23_F_07.kraken	23	7	16	6.5	Nourish	M	1481373	Streptococcus salivarius	2.02886e-06
NPP_01_24_F_00.kraken	24	0	17	2	Nourish	F	5800942	Streptococcus salivarius	5.92395e-06
NPP_01_25_F_00.kraken	25	0	18	2.3	Pediasure	M	1117039	Streptococcus salivarius	0.00444203
NPP_01_25_F_01.kraken	25	1	18	2.3	Pediasure	M	814430	Streptococcus salivarius	0.00291673
NPP_01_26_F_01.kraken	26	1	19	11.1	Nourish	F	968365	Streptococcus salivarius	0.0022269
NPP_01_26_F_05.kraken	26	5	19	11.1	Nourish	F	905607	Streptococcus salivarius	2.43557e-05
NPP_01_26_F_07.kraken	26	7	19	11.1	Nourish	F	589003	Streptococcus salivarius	3.0673e-05
NPP_01_26_F_14.kraken	26	14	19	11.1	Nourish	F	2231635	Streptococcus salivarius	0.000440901
NPP_01_27_F_00.kraken	27	0	20	5.9	Nourish	F	1257953	Streptococcus salivarius	0.00105473
NPP_01_27_F_01.kraken	27	1	20	5.9	Nourish	F	1799902	Streptococcus salivarius	2.27884e-05
NPP_01_27_F_05.kraken	27	5	20	5.9	Nourish	F	2026824	Streptococcus salivarius	9.89446e-06
NPP_01_27_F_07.kraken	27	7	20	5.9	Nourish	F	4090428	Streptococcus salivarius	5.13624e-06
NPP_01_27_F_14.kraken	27	14	20	5.9	Nourish	F	3270021	Streptococcus salivarius	2.45303e-06
NPP_01_28_F_01.kraken	28	1	21	8.7	Pediasure	M	1659411	Streptococcus salivarius	0.0266222
NPP_01_29_F_07.kraken	29	7	22	6.1	Nourish	M	1888248	Streptococcus salivarius	3.33967e-05
NPP_01_29_F_0.kraken	29	0	22	6.1	Nourish	M	2002270	Streptococcus salivarius	6.50355e-06
NPP_01_29_F_14.kraken	29	14	22	6.1	Nourish	M	1434107	Streptococcus salivarius	1.46674e-05
NPP_01_32_F_01.kraken	32	1	24	7.5	Pediasure	F	6350902	Streptococcus salivarius	0.00032508
NPP_01_35_F_05.kraken	35	5	26	1.9	Pediasure	F	537178	Streptococcus salivarius	0.00221936
NPP_01_36_F_01.kraken	36	1	27	1.9	Pediasure	F	769702	Streptococcus salivarius	7.82813e-06
NPP_01_37_F_00.kraken	37	0	28	1.8	Pediasure	F	3429903	Streptococcus salivarius	0.000277564
NPP_01_37_F_01.kraken	37	1	28	1.8	Pediasure	F	2640547	Streptococcus salivarius	0.000187688
NPP_01_37_F_05.kraken	37	5	28	1.8	Pediasure	F	973188	Streptococcus salivarius	0.0236357
NPP_01_37_F_07.kraken	37	7	28	1.8	Pediasure	F	260335	Streptococcus salivarius	0.00077741
NPP_01_37_F_14.kraken	37	14	28	1.8	Pediasure	F	1350452	Streptococcus salivarius	2.4001e-05
NPP_01_38_F_01.kraken	38	1	29	1.6	Nourish	F	2747380	Streptococcus salivarius	1.29132e-05
NPP_01_38_F_05.kraken	38	5	29	1.6	Nourish	F	2175215	Streptococcus salivarius	4.1495e-06
NPP_01_39_F_00.kraken	39	0	30	9.8	Nourish	F	972980	Streptococcus salivarius	0.000421909
NPP_01_01_F_01.kraken	1	1	1	1.5	Pediasure	M	983411	Streptococcus thermophilus	0.0349341
NPP_01_02_F_01.kraken	2	1	2	4.4	Nourish	M	3417390	Streptococcus thermophilus	0.000447184
NPP_01_02_F_05.kraken	2	5	2	4.4	Nourish	M	2906672	Streptococcus thermophilus	9.9491e-06
NPP_01_02_F_07.kraken	2	7	2	4.4	Nourish	M	502303	Streptococcus thermophilus	0
NPP_01_03_F_01.kraken	3	1	3	3.3	Pediasure	F	3308893	Streptococcus thermophilus	0.00189796
NPP_01_03_F_05.kraken	3	5	3	3.3	Pediasure	F	1528246	Streptococcus thermophilus	0.000671387
NPP_01_03_F_07.kraken	3	7	3	3.3	Pediasure	F	401022	Streptococcus thermophilus	2.25744e-05
NPP_01_03_F_14.kraken	3	14	3	3.3	Pediasure	F	1070470	Streptococcus thermophilus	1.5043e-05
NPP_01_07_F_01.kraken	7	1	4	3.1	Pediasure	M	1318227	Streptococcus thermophilus	3.88243e-06
NPP_01_09_F_00.kraken	9	0	5	11.4	Nourish	M	1043989	Streptococcus thermophilus	1.82361e-05
NPP_01_09_F_01.kraken	9	1	5	11.4	Nourish	M	1738758	Streptococcus thermophilus	4.08683e-05
NPP_01_09_F_07.kraken	9	7	5	11.4	Nourish	M	128788	Streptococcus thermophilus	7.00138e-05
NPP_01_09_F_14.kraken	9	14	5	11.4	Nourish	M	1028026	Streptococcus thermophilus	6.43413e-05
NPP_01_10_F_01.kraken	10	1	6	4.5	Nourish	F	731632	Streptococcus thermophilus	0.000271317
NPP_01_10_F_07.kraken	10	7	6	4.5	Nourish	F	1355489	Streptococcus thermophilus	8.15685e-06
NPP_01_12_F_01.kraken	12	1	8	5.1	Nourish	M	685880	Streptococcus thermophilus	2.18916e-05
NPP_01_14_F_05.kraken	14	5	9	1.3	Pediasure	F	1172419	Streptococcus thermophilus	7.48275e-05
NPP_01_15_F_01.kraken	15	1	10	1.3	Nourish	M	3471364	Streptococcus thermophilus	6.91491e-06
NPP_01_15_F_05.kraken	15	5	10	1.3	Nourish	M	1723611	Streptococcus thermophilus	5.81533e-07
NPP_01_15_F_07.kraken	15	7	10	1.3	Nourish	M	2085696	Streptococcus thermophilus	4.80014e-07
NPP_01_15_F_15.kraken	15	15	10	1.3	Nourish	M	2500937	Streptococcus thermophilus	9.19904e-06
NPP_01_18_F_00.kraken	18	0	12	2.6	Nourish	M	997054	Streptococcus thermophilus	0.000165802
NPP_01_18_F_01.kraken	18	1	12	2.6	Nourish	M	1412715	Streptococcus thermophilus	5.74264e-05
NPP_01_18_F_05.kraken	18	5	12	2.6	Nourish	M	873891	Streptococcus thermophilus	0.00049127
NPP_01_18_F_07.kraken	18	7	12	2.6	Nourish	M	1640335	Streptococcus thermophilus	3.29609e-05
NPP_01_18_F_14.kraken	18	14	12	2.6	Nourish	M	1653129	Streptococcus thermophilus	0.000188465
NPP_01_19_F_05.kraken	19	5	13	2.7	Pediasure	F	905699	Streptococcus thermophilus	0.00229489
NPP_01_20_F_00.kraken	20	0	14	3.1	Pediasure	M	4099556	Streptococcus thermophilus	0.000520418
NPP_01_22_F_00.kraken	22	0	15	3.2	Nourish	F	1422316	Streptococcus thermophilus	0
NPP_01_22_F_01.kraken	22	1	15	3.2	Nourish	F	1863089	Streptococcus thermophilus	9.20732e-06
NPP_01_22_F_03.kraken	22	3	15	3.2	Nourish	F	4536054	Streptococcus thermophilus	6.8379e-06
NPP_01_23_F_00.kraken	23	0	16	6.5	Nourish	M	13277075	Streptococcus thermophilus	0.0050661
NPP_01_23_F_05.kraken	23	5	16	6.5	Nourish	M	2118482	Streptococcus thermophilus	0.00694253
NPP_01_23_F_07.kraken	23	7	16	6.5	Nourish	M	1481373	Streptococcus thermophilus	0.000114969
NPP_01_24_F_00.kraken	24	0	17	2	Nourish	F	5800942	Streptococcus thermophilus	1.84899e-05
NPP_01_25_F_00.kraken	25	0	18	2.3	Pediasure	M	1117039	Streptococcus thermophilus	0.213759
NPP_01_25_F_01.kraken	25	1	18	2.3	Pediasure	M	814430	Streptococcus thermophilus	0.163679
NPP_01_26_F_01.kraken	26	1	19	11.1	Nourish	F	968365	Streptococcus thermophilus	0.0366915
NPP_01_26_F_05.kraken	26	5	19	11.1	Nourish	F	905607	Streptococcus thermophilus	6.86388e-05
NPP_01_26_F_07.kraken	26	7	19	11.1	Nourish	F	589003	Streptococcus thermophilus	9.88351e-05
NPP_01_26_F_14.kraken	26	14	19	11.1	Nourish	F	2231635	Streptococcus thermophilus	0.00187791
NPP_01_27_F_00.kraken	27	0	20	5.9	Nourish	F	1257953	Streptococcus thermophilus	8.8028e-05
NPP_01_27_F_01.kraken	27	1	20	5.9	Nourish	F	1799902	Streptococcus thermophilus	2.22326e-06
NPP_01_27_F_05.kraken	27	5	20	5.9	Nourish	F	2026824	Streptococcus thermophilus	9.89446e-07
NPP_01_27_F_07.kraken	27	7	20	5.9	Nourish	F	4090428	Streptococcus thermophilus	5.13624e-06
NPP_01_27_F_14.kraken	27	14	20	5.9	Nourish	F	3270021	Streptococcus thermophilus	5.21269e-06
NPP_01_28_F_01.kraken	28	1	21	8.7	Pediasure	M	1659411	Streptococcus thermophilus	0.00109004
NPP_01_29_F_07.kraken	29	7	22	6.1	Nourish	M	1888248	Streptococcus thermophilus	7.42148e-06
NPP_01_29_F_0.kraken	29	0	22	6.1	Nourish	M	2002270	Streptococcus thermophilus	4.00219e-06
NPP_01_29_F_14.kraken	29	14	22	6.1	Nourish	M	1434107	Streptococcus thermophilus	1.74612e-05
NPP_01_32_F_01.kraken	32	1	24	7.5	Pediasure	F	6350902	Streptococcus thermophilus	2.99395e-05
NPP_01_35_F_05.kraken	35	5	26	1.9	Pediasure	F	537178	Streptococcus thermophilus	0.000806525
NPP_01_36_F_01.kraken	36	1	27	1.9	Pediasure	F	769702	Streptococcus thermophilus	0.000195703
NPP_01_37_F_00.kraken	37	0	28	1.8	Pediasure	F	3429903	Streptococcus thermophilus	3.70086e-05
NPP_01_37_F_01.kraken	37	1	28	1.8	Pediasure	F	2640547	Streptococcus thermophilus	5.6875e-06
NPP_01_37_F_05.kraken	37	5	28	1.8	Pediasure	F	973188	Streptococcus thermophilus	0.000906824
NPP_01_37_F_07.kraken	37	7	28	1.8	Pediasure	F	260335	Streptococcus thermophilus	8.90782e-05
NPP_01_37_F_14.kraken	37	14	28	1.8	Pediasure	F	1350452	Streptococcus thermophilus	4.64535e-06
NPP_01_38_F_01.kraken	38	1	29	1.6	Nourish	F	2747380	Streptococcus thermophilus	5.24859e-05
NPP_01_38_F_05.kraken	38	5	29	1.6	Nourish	F	2175215	Streptococcus thermophilus	2.12085e-05
NPP_01_39_F_00.kraken	39	0	30	9.8	Nourish	F	972980	Streptococcus thermophilus	0.00357949
NPP_01_01_F_01.kraken	1	1	1	1.5	Pediasure	M	983411	Streptococcus mitis	0.00048831
NPP_01_02_F_01.kraken	2	1	2	4.4	Nourish	M	3417390	Streptococcus mitis	0.000327093
NPP_01_02_F_05.kraken	2	5	2	4.4	Nourish	M	2906672	Streptococcus mitis	9.56644e-06
NPP_01_02_F_07.kraken	2	7	2	4.4	Nourish	M	502303	Streptococcus mitis	1.99978e-06
NPP_01_03_F_01.kraken	3	1	3	3.3	Pediasure	F	3308893	Streptococcus mitis	0.000463105
NPP_01_03_F_05.kraken	3	5	3	3.3	Pediasure	F	1528246	Streptococcus mitis	0.000188252
NPP_01_03_F_07.kraken	3	7	3	3.3	Pediasure	F	401022	Streptococcus mitis	5.01654e-06
NPP_01_03_F_14.kraken	3	14	3	3.3	Pediasure	F	1070470	Streptococcus mitis	0
NPP_01_07_F_01.kraken	7	1	4	3.1	Pediasure	M	1318227	Streptococcus mitis	5.82365e-06
NPP_01_09_F_00.kraken	9	0	5	11.4	Nourish	M	1043989	Streptococcus mitis	2.87939e-05
NPP_01_09_F_01.kraken	9	1	5	11.4	Nourish	M	1738758	Streptococcus mitis	1.20878e-05
NPP_01_09_F_07.kraken	9	7	5	11.4	Nourish	M	128788	Streptococcus mitis	1.55586e-05
NPP_01_09_F_14.kraken	9	14	5	11.4	Nourish	M	1028026	Streptococcus mitis	2.9246e-05
NPP_01_10_F_01.kraken	10	1	6	4.5	Nourish	F	731632	Streptococcus mitis	1.78891e-05
NPP_01_10_F_07.kraken	10	7	6	4.5	Nourish	F	1355489	Streptococcus mitis	1.33476e-05
NPP_01_12_F_01.kraken	12	1	8	5.1	Nourish	M	685880	Streptococcus mitis	8.75664e-06
NPP_01_14_F_05.kraken	14	5	9	1.3	Pediasure	F	1172419	Streptococcus mitis	0.000180466
NPP_01_15_F_01.kraken	15	1	10	1.3	Nourish	M	3471364	Streptococcus mitis	0.0001625
NPP_01_15_F_05.kraken	15	5	10	1.3	Nourish	M	1723611	Streptococcus mitis	0.000672834
NPP_01_15_F_07.kraken	15	7	10	1.3	Nourish	M	2085696	Streptococcus mitis	0.000370571
NPP_01_15_F_15.kraken	15	15	10	1.3	Nourish	M	2500937	Streptococcus mitis	0.000158783
NPP_01_18_F_00.kraken	18	0	12	2.6	Nourish	M	997054	Streptococcus mitis	1.20584e-05
NPP_01_18_F_01.kraken	18	1	12	2.6	Nourish	M	1412715	Streptococcus mitis	7.79865e-06
NPP_01_18_F_05.kraken	18	5	12	2.6	Nourish	M	873891	Streptococcus mitis	1.4887e-05
NPP_01_18_F_07.kraken	18	7	12	2.6	Nourish	M	1640335	Streptococcus mitis	1.70908e-05
NPP_01_18_F_14.kraken	18	14	12	2.6	Nourish	M	1653129	Streptococcus mitis	3.02998e-06
NPP_01_19_F_05.kraken	19	5	13	2.7	Pediasure	F	905699	Streptococcus mitis	0.000899909
NPP_01_20_F_00.kraken	20	0	14	3.1	Pediasure	M	4099556	Streptococcus mitis	0.000386562
NPP_01_22_F_00.kraken	22	0	15	3.2	Nourish	F	1422316	Streptococcus mitis	1.26868e-05
NPP_01_22_F_01.kraken	22	1	15	3.2	Nourish	F	1863089	Streptococcus mitis	2.97884e-05
NPP_01_22_F_03.kraken	22	3	15	3.2	Nourish	F	4536054	Streptococcus mitis	1.25729e-05
NPP_01_23_F_00.kraken	23	0	16	6.5	Nourish	M	13277075	Streptococcus mitis	1.63583e-05
NPP_01_23_F_05.kraken	23	5	16	6.5	Nourish	M	2118482	Streptococcus mitis	1.74756e-05
NPP_01_23_F_07.kraken	23	7	16	6.5	Nourish	M	1481373	Streptococcus mitis	1.35258e-06
NPP_01_24_F_00.kraken	24	0	17	2	Nourish	F	5800942	Streptococcus mitis	5.36745e-05
NPP_01_25_F_00.kraken	25	0	18	2.3	Pediasure	M	1117039	Streptococcus mitis	0.000300622
NPP_01_25_F_01.kraken	25	1	18	2.3	Pediasure	M	814430	Streptococcus mitis	0.000201833
NPP_01_26_F_01.kraken	26	1	19	11.1	Nourish	F	968365	Streptococcus mitis	0.000109842
NPP_01_26_F_05.kraken	26	5	19	11.1	Nourish	F	905607	Streptococcus mitis	2.98911e-05
NPP_01_26_F_07.kraken	26	7	19	11.1	Nourish	F	589003	Streptococcus mitis	3.91932e-05
NPP_01_26_F_14.kraken	26	14	19	11.1	Nourish	F	2231635	Streptococcus mitis	0.00031353
NPP_01_27_F_00.kraken	27	0	20	5.9	Nourish	F	1257953	Streptococcus mitis	4.88155e-05
NPP_01_27_F_01.kraken	27	1	20	5.9	Nourish	F	1799902	Streptococcus mitis	1.16721e-05
NPP_01_27_F_05.kraken	27	5	20	5.9	Nourish	F	2026824	Streptococcus mitis	7.42084e-06
NPP_01_27_F_07.kraken	27	7	20	5.9	Nourish	F	4090428	Streptococcus mitis	1.24737e-05
NPP_01_27_F_14.kraken	27	14	20	5.9	Nourish	F	3270021	Streptococcus mitis	6.4392e-06
NPP_01_28_F_01.kraken	28	1	21	8.7	Pediasure	M	1659411	Streptococcus mitis	0.000139245
NPP_01_29_F_07.kraken	29	7	22	6.1	Nourish	M	1888248	Streptococcus mitis	3.18063e-06
NPP_01_29_F_0.kraken	29	0	22	6.1	Nourish	M	2002270	Streptococcus mitis	4.00219e-06
NPP_01_29_F_14.kraken	29	14	22	6.1	Nourish	M	1434107	Streptococcus mitis	5.58757e-06
NPP_01_32_F_01.kraken	32	1	24	7.5	Pediasure	F	6350902	Streptococcus mitis	2.00122e-05
NPP_01_35_F_05.kraken	35	5	26	1.9	Pediasure	F	537178	Streptococcus mitis	0.512302
NPP_01_36_F_01.kraken	36	1	27	1.9	Pediasure	F	769702	Streptococcus mitis	1.04375e-05
NPP_01_37_F_00.kraken	37	0	28	1.8	Pediasure	F	3429903	Streptococcus mitis	4.62607e-05
NPP_01_37_F_01.kraken	37	1	28	1.8	Pediasure	F	2640547	Streptococcus mitis	3.325e-05
NPP_01_37_F_05.kraken	37	5	28	1.8	Pediasure	F	973188	Streptococcus mitis	0.00330422
NPP_01_37_F_07.kraken	37	7	28	1.8	Pediasure	F	260335	Streptococcus mitis	9.71762e-05
NPP_01_37_F_14.kraken	37	14	28	1.8	Pediasure	F	1350452	Streptococcus mitis	0.00469568
NPP_01_38_F_01.kraken	38	1	29	1.6	Nourish	F	2747380	Streptococcus mitis	3.95727e-05
NPP_01_38_F_05.kraken	38	5	29	1.6	Nourish	F	2175215	Streptococcus mitis	3.82676e-05
NPP_01_39_F_00.kraken	39	0	30	9.8	Nourish	F	972980	Streptococcus mitis	4.35385e-05
NPP_01_01_F_01.kraken	1	1	1	1.5	Pediasure	M	983411	Bacteroides xylanisolvens	0.00111584
NPP_01_02_F_01.kraken	2	1	2	4.4	Nourish	M	3417390	Bacteroides xylanisolvens	0.00158408
NPP_01_02_F_05.kraken	2	5	2	4.4	Nourish	M	2906672	Bacteroides xylanisolvens	0.00254161
NPP_01_02_F_07.kraken	2	7	2	4.4	Nourish	M	502303	Bacteroides xylanisolvens	0.000969895
NPP_01_03_F_01.kraken	3	1	3	3.3	Pediasure	F	3308893	Bacteroides xylanisolvens	0.00796725
NPP_01_03_F_05.kraken	3	5	3	3.3	Pediasure	F	1528246	Bacteroides xylanisolvens	0.000853056
NPP_01_03_F_07.kraken	3	7	3	3.3	Pediasure	F	401022	Bacteroides xylanisolvens	2.50827e-06
NPP_01_03_F_14.kraken	3	14	3	3.3	Pediasure	F	1070470	Bacteroides xylanisolvens	9.4019e-07
NPP_01_07_F_01.kraken	7	1	4	3.1	Pediasure	M	1318227	Bacteroides xylanisolvens	0.059539
NPP_01_09_F_00.kraken	9	0	5	11.4	Nourish	M	1043989	Bacteroides xylanisolvens	0.0142357
NPP_01_09_F_01.kraken	9	1	5	11.4	Nourish	M	1738758	Bacteroides xylanisolvens	0.0152444
NPP_01_09_F_07.kraken	9	7	5	11.4	Nourish	M	128788	Bacteroides xylanisolvens	0.0111478
NPP_01_09_F_14.kraken	9	14	5	11.4	Nourish	M	1028026	Bacteroides xylanisolvens	0.00793153
NPP_01_10_F_01.kraken	10	1	6	4.5	Nourish	F	731632	Bacteroides xylanisolvens	0.0178607
NPP_01_10_F_07.kraken	10	7	6	4.5	Nourish	F	1355489	Bacteroides xylanisolvens	0.0169744
NPP_01_12_F_01.kraken	12	1	8	5.1	Nourish	M	685880	Bacteroides xylanisolvens	0.036864
NPP_01_14_F_05.kraken	14	5	9	1.3	Pediasure	F	1172419	Bacteroides xylanisolvens	0.00389367
NPP_01_15_F_01.kraken	15	1	10	1.3	Nourish	M	3471364	Bacteroides xylanisolvens	2.88121e-07
NPP_01_15_F_05.kraken	15	5	10	1.3	Nourish	M	1723611	Bacteroides xylanisolvens	0
NPP_01_15_F_07.kraken	15	7	10	1.3	Nourish	M	2085696	Bacteroides xylanisolvens	0
NPP_01_15_F_15.kraken	15	15	10	1.3	Nourish	M	2500937	Bacteroides xylanisolvens	0
NPP_01_18_F_00.kraken	18	0	12	2.6	Nourish	M	997054	Bacteroides xylanisolvens	0.019214
NPP_01_18_F_01.kraken	18	1	12	2.6	Nourish	M	1412715	Bacteroides xylanisolvens	0.00727402
NPP_01_18_F_05.kraken	18	5	12	2.6	Nourish	M	873891	Bacteroides xylanisolvens	0.00313084
NPP_01_18_F_07.kraken	18	7	12	2.6	Nourish	M	1640335	Bacteroides xylanisolvens	0.014703
NPP_01_18_F_14.kraken	18	14	12	2.6	Nourish	M	1653129	Bacteroides xylanisolvens	0.0175969
NPP_01_19_F_05.kraken	19	5	13	2.7	Pediasure	F	905699	Bacteroides xylanisolvens	0.00375991
NPP_01_20_F_00.kraken	20	0	14	3.1	Pediasure	M	4099556	Bacteroides xylanisolvens	0.000930991
NPP_01_22_F_00.kraken	22	0	15	3.2	Nourish	F	1422316	Bacteroides xylanisolvens	0.0095391
NPP_01_22_F_01.kraken	22	1	15	3.2	Nourish	F	1863089	Bacteroides xylanisolvens	0.0109832
NPP_01_22_F_03.kraken	22	3	15	3.2	Nourish	F	4536054	Bacteroides xylanisolvens	0.0142535
NPP_01_23_F_00.kraken	23	0	16	6.5	Nourish	M	13277075	Bacteroides xylanisolvens	0.0232725
NPP_01_23_F_05.kraken	23	5	16	6.5	Nourish	M	2118482	Bacteroides xylanisolvens	0.0311547
NPP_01_23_F_07.kraken	23	7	16	6.5	Nourish	M	1481373	Bacteroides xylanisolvens	0.0284392
NPP_01_24_F_00.kraken	24	0	17	2	Nourish	F	5800942	Bacteroides xylanisolvens	0.0205478
NPP_01_25_F_00.kraken	25	0	18	2.3	Pediasure	M	1117039	Bacteroides xylanisolvens	0.000253061
NPP_01_25_F_01.kraken	25	1	18	2.3	Pediasure	M	814430	Bacteroides xylanisolvens	0.00110516
NPP_01_26_F_01.kraken	26	1	19	11.1	Nourish	F	968365	Bacteroides xylanisolvens	8.28999e-06
NPP_01_26_F_05.kraken	26	5	19	11.1	Nourish	F	905607	Bacteroides xylanisolvens	7.52813e-05
NPP_01_26_F_07.kraken	26	7	19	11.1	Nourish	F	589003	Bacteroides xylanisolvens	3.91932e-05
NPP_01_26_F_14.kraken	26	14	19	11.1	Nourish	F	2231635	Bacteroides xylanisolvens	0.000228615
NPP_01_27_F_00.kraken	27	0	20	5.9	Nourish	F	1257953	Bacteroides xylanisolvens	0.004407
NPP_01_27_F_01.kraken	27	1	20	5.9	Nourish	F	1799902	Bacteroides xylanisolvens	0.0255892
NPP_01_27_F_05.kraken	27	5	20	5.9	Nourish	F	2026824	Bacteroides xylanisolvens	0.0170956
NPP_01_27_F_07.kraken	27	7	20	5.9	Nourish	F	4090428	Bacteroides xylanisolvens	0.00927678
NPP_01_27_F_14.kraken	27	14	20	5.9	Nourish	F	3270021	Bacteroides xylanisolvens	0.00894221
NPP_01_28_F_01.kraken	28	1	21	8.7	Pediasure	M	1659411	Bacteroides xylanisolvens	0.00122744
NPP_01_29_F_07.kraken	29	7	22	6.1	Nourish	M	1888248	Bacteroides xylanisolvens	0.0101833
NPP_01_29_F_0.kraken	29	0	22	6.1	Nourish	M	2002270	Bacteroides xylanisolvens	0.0197648
NPP_01_29_F_14.kraken	29	14	22	6.1	Nourish	M	1434107	Bacteroides xylanisolvens	0.00850359
NPP_01_32_F_01.kraken	32	1	24	7.5	Pediasure	F	6350902	Bacteroides xylanisolvens	0.00499722
NPP_01_35_F_05.kraken	35	5	26	1.9	Pediasure	F	537178	Bacteroides xylanisolvens	7.93303e-05
NPP_01_36_F_01.kraken	36	1	27	1.9	Pediasure	F	769702	Bacteroides xylanisolvens	0.00407584
NPP_01_37_F_00.kraken	37	0	28	1.8	Pediasure	F	3429903	Bacteroides xylanisolvens	3.70086e-05
NPP_01_37_F_01.kraken	37	1	28	1.8	Pediasure	F	2640547	Bacteroides xylanisolvens	6.69375e-05
NPP_01_37_F_05.kraken	37	5	28	1.8	Pediasure	F	973188	Bacteroides xylanisolvens	0.00182613
NPP_01_37_F_07.kraken	37	7	28	1.8	Pediasure	F	260335	Bacteroides xylanisolvens	0.00012147
NPP_01_37_F_14.kraken	37	14	28	1.8	Pediasure	F	1350452	Bacteroides xylanisolvens	0
NPP_01_38_F_01.kraken	38	1	29	1.6	Nourish	F	2747380	Bacteroides xylanisolvens	0.037929
NPP_01_38_F_05.kraken	38	5	29	1.6	Nourish	F	2175215	Bacteroides xylanisolvens	0.0294176
NPP_01_39_F_00.kraken	39	0	30	9.8	Nourish	F	972980	Bacteroides xylanisolvens	0.00188667
NPP_01_01_F_01.kraken	1	1	1	1.5	Pediasure	M	983411	Bacteroides ovatus	0.00105033
NPP_01_02_F_01.kraken	2	1	2	4.4	Nourish	M	3417390	Bacteroides ovatus	0.00036174
NPP_01_02_F_05.kraken	2	5	2	4.4	Nourish	M	2906672	Bacteroides ovatus	0.000516588
NPP_01_02_F_07.kraken	2	7	2	4.4	Nourish	M	502303	Bacteroides ovatus	0.000491947
NPP_01_03_F_01.kraken	3	1	3	3.3	Pediasure	F	3308893	Bacteroides ovatus	0.0337756
NPP_01_03_F_05.kraken	3	5	3	3.3	Pediasure	F	1528246	Bacteroides ovatus	0.000237618
NPP_01_03_F_07.kraken	3	7	3	3.3	Pediasure	F	401022	Bacteroides ovatus	0
NPP_01_03_F_14.kraken	3	14	3	3.3	Pediasure	F	1070470	Bacteroides ovatus	9.4019e-07
NPP_01_07_F_01.kraken	7	1	4	3.1	Pediasure	M	1318227	Bacteroides ovatus	0.134918
NPP_01_09_F_00.kraken	9	0	5	11.4	Nourish	M	1043989	Bacteroides ovatus	0.0298535
NPP_01_09_F_01.kraken	9	1	5	11.4	Nourish	M	1738758	Bacteroides ovatus	0.0368286
NPP_01_09_F_07.kraken	9	7	5	11.4	Nourish	M	128788	Bacteroides ovatus	0.0231512
NPP_01_09_F_14.kraken	9	14	5	11.4	Nourish	M	1028026	Bacteroides ovatus	0.0119363
NPP_01_10_F_01.kraken	10	1	6	4.5	Nourish	F	731632	Bacteroides ovatus	0.0789146
NPP_01_10_F_07.kraken	10	7	6	4.5	Nourish	F	1355489	Bacteroides ovatus	0.0843663
NPP_01_12_F_01.kraken	12	1	8	5.1	Nourish	M	685880	Bacteroides ovatus	0.0884669
NPP_01_14_F_05.kraken	14	5	9	1.3	Pediasure	F	1172419	Bacteroides ovatus	0.0138554
NPP_01_15_F_01.kraken	15	1	10	1.3	Nourish	M	3471364	Bacteroides ovatus	5.76242e-07
NPP_01_15_F_05.kraken	15	5	10	1.3	Nourish	M	1723611	Bacteroides ovatus	5.2338e-06
NPP_01_15_F_07.kraken	15	7	10	1.3	Nourish	M	2085696	Bacteroides ovatus	1.44004e-06
NPP_01_15_F_15.kraken	15	15	10	1.3	Nourish	M	2500937	Bacteroides ovatus	0
NPP_01_18_F_00.kraken	18	0	12	2.6	Nourish	M	997054	Bacteroides ovatus	0.173748
NPP_01_18_F_01.kraken	18	1	12	2.6	Nourish	M	1412715	Bacteroides ovatus	0.0558298
NPP_01_18_F_05.kraken	18	5	12	2.6	Nourish	M	873891	Bacteroides ovatus	0.0224621
NPP_01_18_F_07.kraken	18	7	12	2.6	Nourish	M	1640335	Bacteroides ovatus	0.138405
NPP_01_18_F_14.kraken	18	14	12	2.6	Nourish	M	1653129	Bacteroides ovatus	0.1822
NPP_01_19_F_05.kraken	19	5	13	2.7	Pediasure	F	905699	Bacteroides ovatus	0.00151489
NPP_01_20_F_00.kraken	20	0	14	3.1	Pediasure	M	4099556	Bacteroides ovatus	0.00869645
NPP_01_22_F_00.kraken	22	0	15	3.2	Nourish	F	1422316	Bacteroides ovatus	0.252824
NPP_01_22_F_01.kraken	22	1	15	3.2	Nourish	F	1863089	Bacteroides ovatus	0.30167
NPP_01_22_F_03.kraken	22	3	15	3.2	Nourish	F	4536054	Bacteroides ovatus	0.387548
NPP_01_23_F_00.kraken	23	0	16	6.5	Nourish	M	13277075	Bacteroides ovatus	0.216392
NPP_01_23_F_05.kraken	23	5	16	6.5	Nourish	M	2118482	Bacteroides ovatus	0.135661
NPP_01_23_F_07.kraken	23	7	16	6.5	Nourish	M	1481373	Bacteroides ovatus	0.237837
NPP_01_24_F_00.kraken	24	0	17	2	Nourish	F	5800942	Bacteroides ovatus	0.119152
NPP_01_25_F_00.kraken	25	0	18	2.3	Pediasure	M	1117039	Bacteroides ovatus	0.000468432
NPP_01_25_F_01.kraken	25	1	18	2.3	Pediasure	M	814430	Bacteroides ovatus	0.00151621
NPP_01_26_F_01.kraken	26	1	19	11.1	Nourish	F	968365	Bacteroides ovatus	1.2435e-05
NPP_01_26_F_05.kraken	26	5	19	11.1	Nourish	F	905607	Bacteroides ovatus	4.98185e-05
NPP_01_26_F_07.kraken	26	7	19	11.1	Nourish	F	589003	Bacteroides ovatus	4.08973e-05
NPP_01_26_F_14.kraken	26	14	19	11.1	Nourish	F	2231635	Bacteroides ovatus	0.000734835
NPP_01_27_F_00.kraken	27	0	20	5.9	Nourish	F	1257953	Bacteroides ovatus	0.00760161
NPP_01_27_F_01.kraken	27	1	20	5.9	Nourish	F	1799902	Bacteroides ovatus	0.0663187
NPP_01_27_F_05.kraken	27	5	20	5.9	Nourish	F	2026824	Bacteroides ovatus	0.0374629
NPP_01_27_F_07.kraken	27	7	20	5.9	Nourish	F	4090428	Bacteroides ovatus	0.0177359
NPP_01_27_F_14.kraken	27	14	20	5.9	Nourish	F	3270021	Bacteroides ovatus	0.0197858
NPP_01_28_F_01.kraken	28	1	21	8.7	Pediasure	M	1659411	Bacteroides ovatus	0.00344556
NPP_01_29_F_07.kraken	29	7	22	6.1	Nourish	M	1888248	Bacteroides ovatus	0.0173196
NPP_01_29_F_0.kraken	29	0	22	6.1	Nourish	M	2002270	Bacteroides ovatus	0.0688461
NPP_01_29_F_14.kraken	29	14	22	6.1	Nourish	M	1434107	Bacteroides ovatus	0.00652628
NPP_01_32_F_01.kraken	32	1	24	7.5	Pediasure	F	6350902	Bacteroides ovatus	0.00621844
NPP_01_35_F_05.kraken	35	5	26	1.9	Pediasure	F	537178	Bacteroides ovatus	9.63297e-05
NPP_01_36_F_01.kraken	36	1	27	1.9	Pediasure	F	769702	Bacteroides ovatus	0.0137853
NPP_01_37_F_00.kraken	37	0	28	1.8	Pediasure	F	3429903	Bacteroides ovatus	2.77564e-05
NPP_01_37_F_01.kraken	37	1	28	1.8	Pediasure	F	2640547	Bacteroides ovatus	4.6375e-05
NPP_01_37_F_05.kraken	37	5	28	1.8	Pediasure	F	973188	Bacteroides ovatus	0.000744594
NPP_01_37_F_07.kraken	37	7	28	1.8	Pediasure	F	260335	Bacteroides ovatus	6.47841e-05
NPP_01_37_F_14.kraken	37	14	28	1.8	Pediasure	F	1350452	Bacteroides ovatus	0
NPP_01_38_F_01.kraken	38	1	29	1.6	Nourish	F	2747380	Bacteroides ovatus	0.33467
NPP_01_38_F_05.kraken	38	5	29	1.6	Nourish	F	2175215	Bacteroides ovatus	0.26266
NPP_01_39_F_00.kraken	39	0	30	9.8	Nourish	F	972980	Bacteroides ovatus	0.00161093
NPP_01_01_F_01.kraken	1	1	1	1.5	Pediasure	M	983411	Bacteroides luhongzhouii	0.00028152
NPP_01_02_F_01.kraken	2	1	2	4.4	Nourish	M	3417390	Bacteroides luhongzhouii	0.000110401
NPP_01_02_F_05.kraken	2	5	2	4.4	Nourish	M	2906672	Bacteroides luhongzhouii	0.000175257
NPP_01_02_F_07.kraken	2	7	2	4.4	Nourish	M	502303	Bacteroides luhongzhouii	0.000123987
NPP_01_03_F_01.kraken	3	1	3	3.3	Pediasure	F	3308893	Bacteroides luhongzhouii	0.000432949
NPP_01_03_F_05.kraken	3	5	3	3.3	Pediasure	F	1528246	Bacteroides luhongzhouii	1.44809e-05
NPP_01_03_F_07.kraken	3	7	3	3.3	Pediasure	F	401022	Bacteroides luhongzhouii	2.50827e-06
NPP_01_03_F_14.kraken	3	14	3	3.3	Pediasure	F	1070470	Bacteroides luhongzhouii	0
NPP_01_07_F_01.kraken	7	1	4	3.1	Pediasure	M	1318227	Bacteroides luhongzhouii	0.0107291
NPP_01_09_F_00.kraken	9	0	5	11.4	Nourish	M	1043989	Bacteroides luhongzhouii	0.00167772
NPP_01_09_F_01.kraken	9	1	5	11.4	Nourish	M	1738758	Bacteroides luhongzhouii	0.00209407
NPP_01_09_F_07.kraken	9	7	5	11.4	Nourish	M	128788	Bacteroides luhongzhouii	0.00166477
NPP_01_09_F_14.kraken	9	14	5	11.4	Nourish	M	1028026	Bacteroides luhongzhouii	0.000947572
NPP_01_10_F_01.kraken	10	1	6	4.5	Nourish	F	731632	Bacteroides luhongzhouii	0.00379099
NPP_01_10_F_07.kraken	10	7	6	4.5	Nourish	F	1355489	Bacteroides luhongzhouii	0.00476508
NPP_01_12_F_01.kraken	12	1	8	5.1	Nourish	M	685880	Bacteroides luhongzhouii	0.00382519
NPP_01_14_F_05.kraken	14	5	9	1.3	Pediasure	F	1172419	Bacteroides luhongzhouii	0.000804616
NPP_01_15_F_01.kraken	15	1	10	1.3	Nourish	M	3471364	Bacteroides luhongzhouii	0
NPP_01_15_F_05.kraken	15	5	10	1.3	Nourish	M	1723611	Bacteroides luhongzhouii	0
NPP_01_15_F_07.kraken	15	7	10	1.3	Nourish	M	2085696	Bacteroides luhongzhouii	0
NPP_01_15_F_15.kraken	15	15	10	1.3	Nourish	M	2500937	Bacteroides luhongzhouii	0
NPP_01_18_F_00.kraken	18	0	12	2.6	Nourish	M	997054	Bacteroides luhongzhouii	0.00305479
NPP_01_18_F_01.kraken	18	1	12	2.6	Nourish	M	1412715	Bacteroides luhongzhouii	0.00237859
NPP_01_18_F_05.kraken	18	5	12	2.6	Nourish	M	873891	Bacteroides luhongzhouii	0.00126883
NPP_01_18_F_07.kraken	18	7	12	2.6	Nourish	M	1640335	Bacteroides luhongzhouii	0.00276994
NPP_01_18_F_14.kraken	18	14	12	2.6	Nourish	M	1653129	Bacteroides luhongzhouii	0.00409532
NPP_01_19_F_05.kraken	19	5	13	2.7	Pediasure	F	905699	Bacteroides luhongzhouii	0.000305114
NPP_01_20_F_00.kraken	20	0	14	3.1	Pediasure	M	4099556	Bacteroides luhongzhouii	0.000654275
NPP_01_22_F_00.kraken	22	0	15	3.2	Nourish	F	1422316	Bacteroides luhongzhouii	0.00470118
NPP_01_22_F_01.kraken	22	1	15	3.2	Nourish	F	1863089	Bacteroides luhongzhouii	0.00554118
NPP_01_22_F_03.kraken	22	3	15	3.2	Nourish	F	4536054	Bacteroides luhongzhouii	0.00698481
NPP_01_23_F_00.kraken	23	0	16	6.5	Nourish	M	13277075	Bacteroides luhongzhouii	0.00306293
NPP_01_23_F_05.kraken	23	5	16	6.5	Nourish	M	2118482	Bacteroides luhongzhouii	0.00306342
NPP_01_23_F_07.kraken	23	7	16	6.5	Nourish	M	1481373	Bacteroides luhongzhouii	0.00368509
NPP_01_24_F_00.kraken	24	0	17	2	Nourish	F	5800942	Bacteroides luhongzhouii	0.00273543
NPP_01_25_F_00.kraken	25	0	18	2.3	Pediasure	M	1117039	Bacteroides luhongzhouii	0.000143581
NPP_01_25_F_01.kraken	25	1	18	2.3	Pediasure	M	814430	Bacteroides luhongzhouii	0.000386436
NPP_01_26_F_01.kraken	26	1	19	11.1	Nourish	F	968365	Bacteroides luhongzhouii	7.25374e-06
NPP_01_26_F_05.kraken	26	5	19	11.1	Nourish	F	905607	Bacteroides luhongzhouii	1.88203e-05
NPP_01_26_F_07.kraken	26	7	19	11.1	Nourish	F	589003	Bacteroides luhongzhouii	2.21527e-05
NPP_01_26_F_14.kraken	26	14	19	11.1	Nourish	F	2231635	Bacteroides luhongzhouii	0.000114308
NPP_01_27_F_00.kraken	27	0	20	5.9	Nourish	F	1257953	Bacteroides luhongzhouii	0.00241677
NPP_01_27_F_01.kraken	27	1	20	5.9	Nourish	F	1799902	Bacteroides luhongzhouii	0.0220436
NPP_01_27_F_05.kraken	27	5	20	5.9	Nourish	F	2026824	Bacteroides luhongzhouii	0.0127253
NPP_01_27_F_07.kraken	27	7	20	5.9	Nourish	F	4090428	Bacteroides luhongzhouii	0.00576213
NPP_01_27_F_14.kraken	27	14	20	5.9	Nourish	F	3270021	Bacteroides luhongzhouii	0.00613901
NPP_01_28_F_01.kraken	28	1	21	8.7	Pediasure	M	1659411	Bacteroides luhongzhouii	0.000239232
NPP_01_29_F_07.kraken	29	7	22	6.1	Nourish	M	1888248	Bacteroides luhongzhouii	0.00192799
NPP_01_29_F_0.kraken	29	0	22	6.1	Nourish	M	2002270	Bacteroides luhongzhouii	0.004578
NPP_01_29_F_14.kraken	29	14	22	6.1	Nourish	M	1434107	Bacteroides luhongzhouii	0.000887725
NPP_01_32_F_01.kraken	32	1	24	7.5	Pediasure	F	6350902	Bacteroides luhongzhouii	0.000759518
NPP_01_35_F_05.kraken	35	5	26	1.9	Pediasure	F	537178	Bacteroides luhongzhouii	3.77763e-06
NPP_01_36_F_01.kraken	36	1	27	1.9	Pediasure	F	769702	Bacteroides luhongzhouii	0.000577977
NPP_01_37_F_00.kraken	37	0	28	1.8	Pediasure	F	3429903	Bacteroides luhongzhouii	4.62607e-05
NPP_01_37_F_01.kraken	37	1	28	1.8	Pediasure	F	2640547	Bacteroides luhongzhouii	2.1875e-05
NPP_01_37_F_05.kraken	37	5	28	1.8	Pediasure	F	973188	Bacteroides luhongzhouii	0.000184415
NPP_01_37_F_07.kraken	37	7	28	1.8	Pediasure	F	260335	Bacteroides luhongzhouii	4.45391e-05
NPP_01_37_F_14.kraken	37	14	28	1.8	Pediasure	F	1350452	Bacteroides luhongzhouii	7.74226e-07
NPP_01_38_F_01.kraken	38	1	29	1.6	Nourish	F	2747380	Bacteroides luhongzhouii	0.00696854
NPP_01_38_F_05.kraken	38	5	29	1.6	Nourish	F	2175215	Bacteroides luhongzhouii	0.00575766
NPP_01_39_F_00.kraken	39	0	30	9.8	Nourish	F	972980	Bacteroides luhongzhouii	0.000269524
NPP_01_01_F_01.kraken	1	1	1	1.5	Pediasure	M	983411	Bacteroides zhangwenhongii	0.000152533
NPP_01_02_F_01.kraken	2	1	2	4.4	Nourish	M	3417390	Bacteroides zhangwenhongii	0.00260735
NPP_01_02_F_05.kraken	2	5	2	4.4	Nourish	M	2906672	Bacteroides zhangwenhongii	0.00501932
NPP_01_02_F_07.kraken	2	7	2	4.4	Nourish	M	502303	Bacteroides zhangwenhongii	0.00343363
NPP_01_03_F_01.kraken	3	1	3	3.3	Pediasure	F	3308893	Bacteroides zhangwenhongii	0.001233
NPP_01_03_F_05.kraken	3	5	3	3.3	Pediasure	F	1528246	Bacteroides zhangwenhongii	8.82018e-05
NPP_01_03_F_07.kraken	3	7	3	3.3	Pediasure	F	401022	Bacteroides zhangwenhongii	0
NPP_01_03_F_14.kraken	3	14	3	3.3	Pediasure	F	1070470	Bacteroides zhangwenhongii	9.4019e-07
NPP_01_07_F_01.kraken	7	1	4	3.1	Pediasure	M	1318227	Bacteroides zhangwenhongii	0.0042105
NPP_01_09_F_00.kraken	9	0	5	11.4	Nourish	M	1043989	Bacteroides zhangwenhongii	0.000937721
NPP_01_09_F_01.kraken	9	1	5	11.4	Nourish	M	1738758	Bacteroides zhangwenhongii	0.00101019
NPP_01_09_F_07.kraken	9	7	5	11.4	Nourish	M	128788	Bacteroides zhangwenhongii	0.00091018
NPP_01_09_F_14.kraken	9	14	5	11.4	Nourish	M	1028026	Bacteroides zhangwenhongii	0.000766246
NPP_01_10_F_01.kraken	10	1	6	4.5	Nourish	F	731632	Bacteroides zhangwenhongii	0.00518485
NPP_01_10_F_07.kraken	10	7	6	4.5	Nourish	F	1355489	Bacteroides zhangwenhongii	0.00507208
NPP_01_12_F_01.kraken	12	1	8	5.1	Nourish	M	685880	Bacteroides zhangwenhongii	0.00357855
NPP_01_14_F_05.kraken	14	5	9	1.3	Pediasure	F	1172419	Bacteroides zhangwenhongii	0.00038118
NPP_01_15_F_01.kraken	15	1	10	1.3	Nourish	M	3471364	Bacteroides zhangwenhongii	0
NPP_01_15_F_05.kraken	15	5	10	1.3	Nourish	M	1723611	Bacteroides zhangwenhongii	0
NPP_01_15_F_07.kraken	15	7	10	1.3	Nourish	M	2085696	Bacteroides zhangwenhongii	0
NPP_01_15_F_15.kraken	15	15	10	1.3	Nourish	M	2500937	Bacteroides zhangwenhongii	0
NPP_01_18_F_00.kraken	18	0	12	2.6	Nourish	M	997054	Bacteroides zhangwenhongii	0.00703806
NPP_01_18_F_01.kraken	18	1	12	2.6	Nourish	M	1412715	Bacteroides zhangwenhongii	0.00676427
NPP_01_18_F_05.kraken	18	5	12	2.6	Nourish	M	873891	Bacteroides zhangwenhongii	0.00568682
NPP_01_18_F_07.kraken	18	7	12	2.6	Nourish	M	1640335	Bacteroides zhangwenhongii	0.00547578
NPP_01_18_F_14.kraken	18	14	12	2.6	Nourish	M	1653129	Bacteroides zhangwenhongii	0.0068229
NPP_01_19_F_05.kraken	19	5	13	2.7	Pediasure	F	905699	Bacteroides zhangwenhongii	0.00132968
NPP_01_20_F_00.kraken	20	0	14	3.1	Pediasure	M	4099556	Bacteroides zhangwenhongii	0.00138658
NPP_01_22_F_00.kraken	22	0	15	3.2	Nourish	F	1422316	Bacteroides zhangwenhongii	0.000582185
NPP_01_22_F_01.kraken	22	1	15	3.2	Nourish	F	1863089	Bacteroides zhangwenhongii	0.000709505
NPP_01_22_F_03.kraken	22	3	15	3.2	Nourish	F	4536054	Bacteroides zhangwenhongii	0.000803343
NPP_01_23_F_00.kraken	23	0	16	6.5	Nourish	M	13277075	Bacteroides zhangwenhongii	0.00593792
NPP_01_23_F_05.kraken	23	5	16	6.5	Nourish	M	2118482	Bacteroides zhangwenhongii	0.00540184
NPP_01_23_F_07.kraken	23	7	16	6.5	Nourish	M	1481373	Bacteroides zhangwenhongii	0.00764475
NPP_01_24_F_00.kraken	24	0	17	2	Nourish	F	5800942	Bacteroides zhangwenhongii	0.00294528
NPP_01_25_F_00.kraken	25	0	18	2.3	Pediasure	M	1117039	Bacteroides zhangwenhongii	0.000806745
NPP_01_25_F_01.kraken	25	1	18	2.3	Pediasure	M	814430	Bacteroides zhangwenhongii	0.00322317
NPP_01_26_F_01.kraken	26	1	19	11.1	Nourish	F	968365	Bacteroides zhangwenhongii	1.34712e-05
NPP_01_26_F_05.kraken	26	5	19	11.1	Nourish	F	905607	Bacteroides zhangwenhongii	5.7568e-05
NPP_01_26_F_07.kraken	26	7	19	11.1	Nourish	F	589003	Bacteroides zhangwenhongii	5.11216e-05
NPP_01_26_F_14.kraken	26	14	19	11.1	Nourish	F	2231635	Bacteroides zhangwenhongii	0.000114308
NPP_01_27_F_00.kraken	27	0	20	5.9	Nourish	F	1257953	Bacteroides zhangwenhongii	0.00150448
NPP_01_27_F_01.kraken	27	1	20	5.9	Nourish	F	1799902	Bacteroides zhangwenhongii	0.0117305
NPP_01_27_F_05.kraken	27	5	20	5.9	Nourish	F	2026824	Bacteroides zhangwenhongii	0.00684152
NPP_01_27_F_07.kraken	27	7	20	5.9	Nourish	F	4090428	Bacteroides zhangwenhongii	0.00326249
NPP_01_27_F_14.kraken	27	14	20	5.9	Nourish	F	3270021	Bacteroides zhangwenhongii	0.00361178
NPP_01_28_F_01.kraken	28	1	21	8.7	Pediasure	M	1659411	Bacteroides zhangwenhongii	0.000339832
NPP_01_29_F_07.kraken	29	7	22	6.1	Nourish	M	1888248	Bacteroides zhangwenhongii	0.00373247
NPP_01_29_F_0.kraken	29	0	22	6.1	Nourish	M	2002270	Bacteroides zhangwenhongii	0.00471208
NPP_01_29_F_14.kraken	29	14	22	6.1	Nourish	M	1434107	Bacteroides zhangwenhongii	0.00216868
NPP_01_32_F_01.kraken	32	1	24	7.5	Pediasure	F	6350902	Bacteroides zhangwenhongii	0.00234805
NPP_01_35_F_05.kraken	35	5	26	1.9	Pediasure	F	537178	Bacteroides zhangwenhongii	6.79974e-05
NPP_01_36_F_01.kraken	36	1	27	1.9	Pediasure	F	769702	Bacteroides zhangwenhongii	0.00192833
NPP_01_37_F_00.kraken	37	0	28	1.8	Pediasure	F	3429903	Bacteroides zhangwenhongii	5.55129e-05
NPP_01_37_F_01.kraken	37	1	28	1.8	Pediasure	F	2640547	Bacteroides zhangwenhongii	7.56875e-05
NPP_01_37_F_05.kraken	37	5	28	1.8	Pediasure	F	973188	Bacteroides zhangwenhongii	0.000414588
NPP_01_37_F_07.kraken	37	7	28	1.8	Pediasure	F	260335	Bacteroides zhangwenhongii	7.28822e-05
NPP_01_37_F_14.kraken	37	14	28	1.8	Pediasure	F	1350452	Bacteroides zhangwenhongii	0
NPP_01_38_F_01.kraken	38	1	29	1.6	Nourish	F	2747380	Bacteroides zhangwenhongii	0.00126466
NPP_01_38_F_05.kraken	38	5	29	1.6	Nourish	F	2175215	Bacteroides zhangwenhongii	0.00104291
NPP_01_39_F_00.kraken	39	0	30	9.8	Nourish	F	972980	Bacteroides zhangwenhongii	0.000817902
NPP_01_01_F_01.kraken	1	1	1	1.5	Pediasure	M	983411	Bacteroides sp. M10	5.52803e-05
NPP_01_02_F_01.kraken	2	1	2	4.4	Nourish	M	3417390	Bacteroides sp. M10	1.40938e-05
NPP_01_02_F_05.kraken	2	5	2	4.4	Nourish	M	2906672	Bacteroides sp. M10	2.25768e-05
NPP_01_02_F_07.kraken	2	7	2	4.4	Nourish	M	502303	Bacteroides sp. M10	1.99978e-05
NPP_01_03_F_01.kraken	3	1	3	3.3	Pediasure	F	3308893	Bacteroides sp. M10	0.00130839
NPP_01_03_F_05.kraken	3	5	3	3.3	Pediasure	F	1528246	Bacteroides sp. M10	2.962e-05
NPP_01_03_F_07.kraken	3	7	3	3.3	Pediasure	F	401022	Bacteroides sp. M10	0
NPP_01_03_F_14.kraken	3	14	3	3.3	Pediasure	F	1070470	Bacteroides sp. M10	9.4019e-07
NPP_01_07_F_01.kraken	7	1	4	3.1	Pediasure	M	1318227	Bacteroides sp. M10	0.0158597
NPP_01_09_F_00.kraken	9	0	5	11.4	Nourish	M	1043989	Bacteroides sp. M10	0.0028314
NPP_01_09_F_01.kraken	9	1	5	11.4	Nourish	M	1738758	Bacteroides sp. M10	0.00291834
NPP_01_09_F_07.kraken	9	7	5	11.4	Nourish	M	128788	Bacteroides sp. M10	0.00250494
NPP_01_09_F_14.kraken	9	14	5	11.4	Nourish	M	1028026	Bacteroides sp. M10	0.00170699
NPP_01_10_F_01.kraken	10	1	6	4.5	Nourish	F	731632	Bacteroides sp. M10	0.00558437
NPP_01_10_F_07.kraken	10	7	6	4.5	Nourish	F	1355489	Bacteroides sp. M10	0.00679243
NPP_01_12_F_01.kraken	12	1	8	5.1	Nourish	M	685880	Bacteroides sp. M10	0.00281818
NPP_01_14_F_05.kraken	14	5	9	1.3	Pediasure	F	1172419	Bacteroides sp. M10	0.0024966
NPP_01_15_F_01.kraken	15	1	10	1.3	Nourish	M	3471364	Bacteroides sp. M10	0
NPP_01_15_F_05.kraken	15	5	10	1.3	Nourish	M	1723611	Bacteroides sp. M10	5.81533e-07
NPP_01_15_F_07.kraken	15	7	10	1.3	Nourish	M	2085696	Bacteroides sp. M10	4.80014e-07
NPP_01_15_F_15.kraken	15	15	10	1.3	Nourish	M	2500937	Bacteroides sp. M10	0
NPP_01_18_F_00.kraken	18	0	12	2.6	Nourish	M	997054	Bacteroides sp. M10	0.0166717
NPP_01_18_F_01.kraken	18	1	12	2.6	Nourish	M	1412715	Bacteroides sp. M10	0.0598554
NPP_01_18_F_05.kraken	18	5	12	2.6	Nourish	M	873891	Bacteroides sp. M10	0.0217201
NPP_01_18_F_07.kraken	18	7	12	2.6	Nourish	M	1640335	Bacteroides sp. M10	0.0213959
NPP_01_18_F_14.kraken	18	14	12	2.6	Nourish	M	1653129	Bacteroides sp. M10	0.0528804
NPP_01_19_F_05.kraken	19	5	13	2.7	Pediasure	F	905699	Bacteroides sp. M10	0.000262375
NPP_01_20_F_00.kraken	20	0	14	3.1	Pediasure	M	4099556	Bacteroides sp. M10	0.00122631
NPP_01_22_F_00.kraken	22	0	15	3.2	Nourish	F	1422316	Bacteroides sp. M10	0.00452075
NPP_01_22_F_01.kraken	22	1	15	3.2	Nourish	F	1863089	Bacteroides sp. M10	0.00531208
NPP_01_22_F_03.kraken	22	3	15	3.2	Nourish	F	4536054	Bacteroides sp. M10	0.00690959
NPP_01_23_F_00.kraken	23	0	16	6.5	Nourish	M	13277075	Bacteroides sp. M10	0.00499765
NPP_01_23_F_05.kraken	23	5	16	6.5	Nourish	M	2118482	Bacteroides sp. M10	0.00397215
NPP_01_23_F_07.kraken	23	7	16	6.5	Nourish	M	1481373	Bacteroides sp. M10	0.00560304
NPP_01_24_F_00.kraken	24	0	17	2	Nourish	F	5800942	Bacteroides sp. M10	0.00515042
NPP_01_25_F_00.kraken	25	0	18	2.3	Pediasure	M	1117039	Bacteroides sp. M10	0.000152555
NPP_01_25_F_01.kraken	25	1	18	2.3	Pediasure	M	814430	Bacteroides sp. M10	0.000513197
NPP_01_26_F_01.kraken	26	1	19	11.1	Nourish	F	968365	Bacteroides sp. M10	8.28999e-06
NPP_01_26_F_05.kraken	26	5	19	11.1	Nourish	F	905607	Bacteroides sp. M10	4.98185e-05
NPP_01_26_F_07.kraken	26	7	19	11.1	Nourish	F	589003	Bacteroides sp. M10	1.87446e-05
NPP_01_26_F_14.kraken	26	14	19	11.1	Nourish	F	2231635	Bacteroides sp. M10	0.000551943
NPP_01_27_F_00.kraken	27	0	20	5.9	Nourish	F	1257953	Bacteroides sp. M10	0.00879959
NPP_01_27_F_01.kraken	27	1	20	5.9	Nourish	F	1799902	Bacteroides sp. M10	0.0798423
NPP_01_27_F_05.kraken	27	5	20	5.9	Nourish	F	2026824	Bacteroides sp. M10	0.0438735
NPP_01_27_F_07.kraken	27	7	20	5.9	Nourish	F	4090428	Bacteroides sp. M10	0.0204349
NPP_01_27_F_14.kraken	27	14	20	5.9	Nourish	F	3270021	Bacteroides sp. M10	0.0233056
NPP_01_28_F_01.kraken	28	1	21	8.7	Pediasure	M	1659411	Bacteroides sp. M10	0.000614642
NPP_01_29_F_07.kraken	29	7	22	6.1	Nourish	M	1888248	Bacteroides sp. M10	0.0027311
NPP_01_29_F_0.kraken	29	0	22	6.1	Nourish	M	2002270	Bacteroides sp. M10	0.00785479
NPP_01_29_F_14.kraken	29	14	22	6.1	Nourish	M	1434107	Bacteroides sp. M10	0.00105954
NPP_01_32_F_01.kraken	32	1	24	7.5	Pediasure	F	6350902	Bacteroides sp. M10	0.000784415
NPP_01_35_F_05.kraken	35	5	26	1.9	Pediasure	F	537178	Bacteroides sp. M10	9.44408e-06
NPP_01_36_F_01.kraken	36	1	27	1.9	Pediasure	F	769702	Bacteroides sp. M10	0.00118727
NPP_01_37_F_00.kraken	37	0	28	1.8	Pediasure	F	3429903	Bacteroides sp. M10	3.70086e-05
NPP_01_37_F_01.kraken	37	1	28	1.8	Pediasure	F	2640547	Bacteroides sp. M10	2.0125e-05
NPP_01_37_F_05.kraken	37	5	28	1.8	Pediasure	F	973188	Bacteroides sp. M10	0.000146978
NPP_01_37_F_07.kraken	37	7	28	1.8	Pediasure	F	260335	Bacteroides sp. M10	4.85881e-05
NPP_01_37_F_14.kraken	37	14	28	1.8	Pediasure	F	1350452	Bacteroides sp. M10	7.74226e-07
NPP_01_38_F_01.kraken	38	1	29	1.6	Nourish	F	2747380	Bacteroides sp. M10	0.0134847
NPP_01_38_F_05.kraken	38	5	29	1.6	Nourish	F	2175215	Bacteroides sp. M10	0.0108551
NPP_01_39_F_00.kraken	39	0	30	9.8	Nourish	F	972980	Bacteroides sp. M10	0.000598136
NPP_01_01_F_01.kraken	1	1	1	1.5	Pediasure	M	983411	Bacteroides uniformis	0.000892675
NPP_01_02_F_01.kraken	2	1	2	4.4	Nourish	M	3417390	Bacteroides uniformis	0.000318578
NPP_01_02_F_05.kraken	2	5	2	4.4	Nourish	M	2906672	Bacteroides uniformis	0.000659319
NPP_01_02_F_07.kraken	2	7	2	4.4	Nourish	M	502303	Bacteroides uniformis	0.000439952
NPP_01_03_F_01.kraken	3	1	3	3.3	Pediasure	F	3308893	Bacteroides uniformis	0.0584047
NPP_01_03_F_05.kraken	3	5	3	3.3	Pediasure	F	1528246	Bacteroides uniformis	0.00134936
NPP_01_03_F_07.kraken	3	7	3	3.3	Pediasure	F	401022	Bacteroides uniformis	0
NPP_01_03_F_14.kraken	3	14	3	3.3	Pediasure	F	1070470	Bacteroides uniformis	1.88038e-06
NPP_01_07_F_01.kraken	7	1	4	3.1	Pediasure	M	1318227	Bacteroides uniformis	0.00158791
NPP_01_09_F_00.kraken	9	0	5	11.4	Nourish	M	1043989	Bacteroides uniformis	0.046767
NPP_01_09_F_01.kraken	9	1	5	11.4	Nourish	M	1738758	Bacteroides uniformis	0.0376915
NPP_01_09_F_07.kraken	9	7	5	11.4	Nourish	M	128788	Bacteroides uniformis	0.0614955
NPP_01_09_F_14.kraken	9	14	5	11.4	Nourish	M	1028026	Bacteroides uniformis	0.0314005
NPP_01_10_F_01.kraken	10	1	6	4.5	Nourish	F	731632	Bacteroides uniformis	0.00464519
NPP_01_10_F_07.kraken	10	7	6	4.5	Nourish	F	1355489	Bacteroides uniformis	0.0254976
NPP_01_12_F_01.kraken	12	1	8	5.1	Nourish	M	685880	Bacteroides uniformis	0.031378
NPP_01_14_F_05.kraken	14	5	9	1.3	Pediasure	F	1172419	Bacteroides uniformis	0.000107399
NPP_01_15_F_01.kraken	15	1	10	1.3	Nourish	M	3471364	Bacteroides uniformis	5.76242e-07
NPP_01_15_F_05.kraken	15	5	10	1.3	Nourish	M	1723611	Bacteroides uniformis	0
NPP_01_15_F_07.kraken	15	7	10	1.3	Nourish	M	2085696	Bacteroides uniformis	0
NPP_01_15_F_15.kraken	15	15	10	1.3	Nourish	M	2500937	Bacteroides uniformis	0
NPP_01_18_F_00.kraken	18	0	12	2.6	Nourish	M	997054	Bacteroides uniformis	0.00687829
NPP_01_18_F_01.kraken	18	1	12	2.6	Nourish	M	1412715	Bacteroides uniformis	0.054185
NPP_01_18_F_05.kraken	18	5	12	2.6	Nourish	M	873891	Bacteroides uniformis	0.0567732
NPP_01_18_F_07.kraken	18	7	12	2.6	Nourish	M	1640335	Bacteroides uniformis	0.0105499
NPP_01_18_F_14.kraken	18	14	12	2.6	Nourish	M	1653129	Bacteroides uniformis	0.00642719
NPP_01_19_F_05.kraken	19	5	13	2.7	Pediasure	F	905699	Bacteroides uniformis	0.00128694
NPP_01_20_F_00.kraken	20	0	14	3.1	Pediasure	M	4099556	Bacteroides uniformis	0.000367954
NPP_01_22_F_00.kraken	22	0	15	3.2	Nourish	F	1422316	Bacteroides uniformis	0.000279111
NPP_01_22_F_01.kraken	22	1	15	3.2	Nourish	F	1863089	Bacteroides uniformis	0.000325506
NPP_01_22_F_03.kraken	22	3	15	3.2	Nourish	F	4536054	Bacteroides uniformis	0.000515269
NPP_01_23_F_00.kraken	23	0	16	6.5	Nourish	M	13277075	Bacteroides uniformis	0.00613482
NPP_01_23_F_05.kraken	23	5	16	6.5	Nourish	M	2118482	Bacteroides uniformis	0.0127043
NPP_01_23_F_07.kraken	23	7	16	6.5	Nourish	M	1481373	Bacteroides uniformis	0.00537919
NPP_01_24_F_00.kraken	24	0	17	2	Nourish	F	5800942	Bacteroides uniformis	0.00114978
NPP_01_25_F_00.kraken	25	0	18	2.3	Pediasure	M	1117039	Bacteroides uniformis	0.000254856
NPP_01_25_F_01.kraken	25	1	18	2.3	Pediasure	M	814430	Bacteroides uniformis	0.000785179
NPP_01_26_F_01.kraken	26	1	19	11.1	Nourish	F	968365	Bacteroides uniformis	8.28999e-06
NPP_01_26_F_05.kraken	26	5	19	11.1	Nourish	F	905607	Bacteroides uniformis	5.53539e-06
NPP_01_26_F_07.kraken	26	7	19	11.1	Nourish	F	589003	Bacteroides uniformis	8.52027e-06
NPP_01_26_F_14.kraken	26	14	19	11.1	Nourish	F	2231635	Bacteroides uniformis	0.00114634
NPP_01_27_F_00.kraken	27	0	20	5.9	Nourish	F	1257953	Bacteroides uniformis	0.0206354
NPP_01_27_F_01.kraken	27	1	20	5.9	Nourish	F	1799902	Bacteroides uniformis	0.0283488
NPP_01_27_F_05.kraken	27	5	20	5.9	Nourish	F	2026824	Bacteroides uniformis	0.0783304
NPP_01_27_F_07.kraken	27	7	20	5.9	Nourish	F	4090428	Bacteroides uniformis	0.0484959
NPP_01_27_F_14.kraken	27	14	20	5.9	Nourish	F	3270021	Bacteroides uniformis	0.0434155
NPP_01_28_F_01.kraken	28	1	21	8.7	Pediasure	M	1659411	Bacteroides uniformis	0.00022451
NPP_01_29_F_07.kraken	29	7	22	6.1	Nourish	M	1888248	Bacteroides uniformis	0.0123562
NPP_01_29_F_0.kraken	29	0	22	6.1	Nourish	M	2002270	Bacteroides uniformis	0.0236164
NPP_01_29_F_14.kraken	29	14	22	6.1	Nourish	M	1434107	Bacteroides uniformis	0.00462232
NPP_01_32_F_01.kraken	32	1	24	7.5	Pediasure	F	6350902	Bacteroides uniformis	0.0161938
NPP_01_35_F_05.kraken	35	5	26	1.9	Pediasure	F	537178	Bacteroides uniformis	5.85533e-05
NPP_01_36_F_01.kraken	36	1	27	1.9	Pediasure	F	769702	Bacteroides uniformis	0.0402548
NPP_01_37_F_00.kraken	37	0	28	1.8	Pediasure	F	3429903	Bacteroides uniformis	8.32693e-05
NPP_01_37_F_01.kraken	37	1	28	1.8	Pediasure	F	2640547	Bacteroides uniformis	2.8875e-05
NPP_01_37_F_05.kraken	37	5	28	1.8	Pediasure	F	973188	Bacteroides uniformis	0.000130339
NPP_01_37_F_07.kraken	37	7	28	1.8	Pediasure	F	260335	Bacteroides uniformis	2.42941e-05
NPP_01_37_F_14.kraken	37	14	28	1.8	Pediasure	F	1350452	Bacteroides uniformis	6.19381e-06
NPP_01_38_F_01.kraken	38	1	29	1.6	Nourish	F	2747380	Bacteroides uniformis	0.000877264
NPP_01_38_F_05.kraken	38	5	29	1.6	Nourish	F	2175215	Bacteroides uniformis	0.000619658
NPP_01_39_F_00.kraken	39	0	30	9.8	Nourish	F	972980	Bacteroides uniformis	0.00131652
NPP_01_01_F_01.kraken	1	1	1	1.5	Pediasure	M	983411	Phocaeicola	0.000982762
NPP_01_02_F_01.kraken	2	1	2	4.4	Nourish	M	3417390	Phocaeicola	0.0244724
NPP_01_02_F_05.kraken	2	5	2	4.4	Nourish	M	2906672	Phocaeicola	0.0335124
NPP_01_02_F_07.kraken	2	7	2	4.4	Nourish	M	502303	Phocaeicola	0.0231515
NPP_01_03_F_01.kraken	3	1	3	3.3	Pediasure	F	3308893	Phocaeicola	0.0123506
NPP_01_03_F_05.kraken	3	5	3	3.3	Pediasure	F	1528246	Phocaeicola	0.00193057
NPP_01_03_F_07.kraken	3	7	3	3.3	Pediasure	F	401022	Phocaeicola	1.00331e-05
NPP_01_03_F_14.kraken	3	14	3	3.3	Pediasure	F	1070470	Phocaeicola	0
NPP_01_07_F_01.kraken	7	1	4	3.1	Pediasure	M	1318227	Phocaeicola	0.00487148
NPP_01_09_F_00.kraken	9	0	5	11.4	Nourish	M	1043989	Phocaeicola	0.0227261
NPP_01_09_F_01.kraken	9	1	5	11.4	Nourish	M	1738758	Phocaeicola	0.0228258
NPP_01_09_F_07.kraken	9	7	5	11.4	Nourish	M	128788	Phocaeicola	0.019705
NPP_01_09_F_14.kraken	9	14	5	11.4	Nourish	M	1028026	Phocaeicola	0.0183733
NPP_01_10_F_01.kraken	10	1	6	4.5	Nourish	F	731632	Phocaeicola	0.0297898
NPP_01_10_F_07.kraken	10	7	6	4.5	Nourish	F	1355489	Phocaeicola	0.029771
NPP_01_12_F_01.kraken	12	1	8	5.1	Nourish	M	685880	Phocaeicola	0.0144616
NPP_01_14_F_05.kraken	14	5	9	1.3	Pediasure	F	1172419	Phocaeicola	7.65881e-05
NPP_01_15_F_01.kraken	15	1	10	1.3	Nourish	M	3471364	Phocaeicola	2.88121e-07
NPP_01_15_F_05.kraken	15	5	10	1.3	Nourish	M	1723611	Phocaeicola	5.81533e-07
NPP_01_15_F_07.kraken	15	7	10	1.3	Nourish	M	2085696	Phocaeicola	0
NPP_01_15_F_15.kraken	15	15	10	1.3	Nourish	M	2500937	Phocaeicola	3.99958e-07
NPP_01_18_F_00.kraken	18	0	12	2.6	Nourish	M	997054	Phocaeicola	0.0167119
NPP_01_18_F_01.kraken	18	1	12	2.6	Nourish	M	1412715	Phocaeicola	0.0119709
NPP_01_18_F_05.kraken	18	5	12	2.6	Nourish	M	873891	Phocaeicola	0.0061632
NPP_01_18_F_07.kraken	18	7	12	2.6	Nourish	M	1640335	Phocaeicola	0.0203546
NPP_01_18_F_14.kraken	18	14	12	2.6	Nourish	M	1653129	Phocaeicola	0.0165915
NPP_01_19_F_05.kraken	19	5	13	2.7	Pediasure	F	905699	Phocaeicola	0.00212393
NPP_01_20_F_00.kraken	20	0	14	3.1	Pediasure	M	4099556	Phocaeicola	0.00804758
NPP_01_22_F_00.kraken	22	0	15	3.2	Nourish	F	1422316	Phocaeicola	0.000236821
NPP_01_22_F_01.kraken	22	1	15	3.2	Nourish	F	1863089	Phocaeicola	0.000352045
NPP_01_22_F_03.kraken	22	3	15	3.2	Nourish	F	4536054	Phocaeicola	0.000337484
NPP_01_23_F_00.kraken	23	0	16	6.5	Nourish	M	13277075	Phocaeicola	0.00264402
NPP_01_23_F_05.kraken	23	5	16	6.5	Nourish	M	2118482	Phocaeicola	0.0060286
NPP_01_23_F_07.kraken	23	7	16	6.5	Nourish	M	1481373	Phocaeicola	0.000880526
NPP_01_24_F_00.kraken	24	0	17	2	Nourish	F	5800942	Phocaeicola	0.0419753
NPP_01_25_F_00.kraken	25	0	18	2.3	Pediasure	M	1117039	Phocaeicola	0.00238972
NPP_01_25_F_01.kraken	25	1	18	2.3	Pediasure	M	814430	Phocaeicola	0.0101384
NPP_01_26_F_01.kraken	26	1	19	11.1	Nourish	F	968365	Phocaeicola	1.45075e-05
NPP_01_26_F_05.kraken	26	5	19	11.1	Nourish	F	905607	Phocaeicola	7.86025e-05
NPP_01_26_F_07.kraken	26	7	19	11.1	Nourish	F	589003	Phocaeicola	2.38568e-05
NPP_01_26_F_14.kraken	26	14	19	11.1	Nourish	F	2231635	Phocaeicola	0.000558475
NPP_01_27_F_00.kraken	27	0	20	5.9	Nourish	F	1257953	Phocaeicola	0.0130273
NPP_01_27_F_01.kraken	27	1	20	5.9	Nourish	F	1799902	Phocaeicola	0.0400843
NPP_01_27_F_05.kraken	27	5	20	5.9	Nourish	F	2026824	Phocaeicola	0.0336021
NPP_01_27_F_07.kraken	27	7	20	5.9	Nourish	F	4090428	Phocaeicola	0.0163112
NPP_01_27_F_14.kraken	27	14	20	5.9	Nourish	F	3270021	Phocaeicola	0.0099317
NPP_01_28_F_01.kraken	28	1	21	8.7	Pediasure	M	1659411	Phocaeicola	0.000150287
NPP_01_29_F_07.kraken	29	7	22	6.1	Nourish	M	1888248	Phocaeicola	0.00599285
NPP_01_29_F_0.kraken	29	0	22	6.1	Nourish	M	2002270	Phocaeicola	0.0193005
NPP_01_29_F_14.kraken	29	14	22	6.1	Nourish	M	1434107	Phocaeicola	0.038879
NPP_01_32_F_01.kraken	32	1	24	7.5	Pediasure	F	6350902	Phocaeicola	0.00225791
NPP_01_35_F_05.kraken	35	5	26	1.9	Pediasure	F	537178	Phocaeicola	0.000203992
NPP_01_36_F_01.kraken	36	1	27	1.9	Pediasure	F	769702	Phocaeicola	0.0142302
NPP_01_37_F_00.kraken	37	0	28	1.8	Pediasure	F	3429903	Phocaeicola	1.85043e-05
NPP_01_37_F_01.kraken	37	1	28	1.8	Pediasure	F	2640547	Phocaeicola	2.975e-05
NPP_01_37_F_05.kraken	37	5	28	1.8	Pediasure	F	973188	Phocaeicola	6.79425e-05
NPP_01_37_F_07.kraken	37	7	28	1.8	Pediasure	F	260335	Phocaeicola	8.09802e-06
NPP_01_37_F_14.kraken	37	14	28	1.8	Pediasure	F	1350452	Phocaeicola	0
NPP_01_38_F_01.kraken	38	1	29	1.6	Nourish	F	2747380	Phocaeicola	0.000422386
NPP_01_38_F_05.kraken	38	5	29	1.6	Nourish	F	2175215	Phocaeicola	0.000727084
NPP_01_39_F_00.kraken	39	0	30	9.8	Nourish	F	972980	Phocaeicola	0.0172299
NPP_01_01_F_01.kraken	1	1	1	1.5	Pediasure	M	983411	Phocaeicola vulgatus	0.00575735
NPP_01_02_F_01.kraken	2	1	2	4.4	Nourish	M	3417390	Phocaeicola vulgatus	0.16998
NPP_01_02_F_05.kraken	2	5	2	4.4	Nourish	M	2906672	Phocaeicola vulgatus	0.300459
NPP_01_02_F_07.kraken	2	7	2	4.4	Nourish	M	502303	Phocaeicola vulgatus	0.191011
NPP_01_03_F_01.kraken	3	1	3	3.3	Pediasure	F	3308893	Phocaeicola vulgatus	0.0898066
NPP_01_03_F_05.kraken	3	5	3	3.3	Pediasure	F	1528246	Phocaeicola vulgatus	0.0135462
NPP_01_03_F_07.kraken	3	7	3	3.3	Pediasure	F	401022	Phocaeicola vulgatus	0.000649642
NPP_01_03_F_14.kraken	3	14	3	3.3	Pediasure	F	1070470	Phocaeicola vulgatus	7.52152e-06
NPP_01_07_F_01.kraken	7	1	4	3.1	Pediasure	M	1318227	Phocaeicola vulgatus	0.0406025
NPP_01_09_F_00.kraken	9	0	5	11.4	Nourish	M	1043989	Phocaeicola vulgatus	0.0108399
NPP_01_09_F_01.kraken	9	1	5	11.4	Nourish	M	1738758	Phocaeicola vulgatus	0.0104398
NPP_01_09_F_07.kraken	9	7	5	11.4	Nourish	M	128788	Phocaeicola vulgatus	0.0107666
NPP_01_09_F_14.kraken	9	14	5	11.4	Nourish	M	1028026	Phocaeicola vulgatus	0.0217698
NPP_01_10_F_01.kraken	10	1	6	4.5	Nourish	F	731632	Phocaeicola vulgatus	0.224259
NPP_01_10_F_07.kraken	10	7	6	4.5	Nourish	F	1355489	Phocaeicola vulgatus	0.225245
NPP_01_12_F_01.kraken	12	1	8	5.1	Nourish	M	685880	Phocaeicola vulgatus	0.121396
NPP_01_14_F_05.kraken	14	5	9	1.3	Pediasure	F	1172419	Phocaeicola vulgatus	0.000519391
NPP_01_15_F_01.kraken	15	1	10	1.3	Nourish	M	3471364	Phocaeicola vulgatus	5.76242e-07
NPP_01_15_F_05.kraken	15	5	10	1.3	Nourish	M	1723611	Phocaeicola vulgatus	0.000272739
NPP_01_15_F_07.kraken	15	7	10	1.3	Nourish	M	2085696	Phocaeicola vulgatus	0.000244327
NPP_01_15_F_15.kraken	15	15	10	1.3	Nourish	M	2500937	Phocaeicola vulgatus	2.43975e-05
NPP_01_18_F_00.kraken	18	0	12	2.6	Nourish	M	997054	Phocaeicola vulgatus	0.154822
NPP_01_18_F_01.kraken	18	1	12	2.6	Nourish	M	1412715	Phocaeicola vulgatus	0.0813477
NPP_01_18_F_05.kraken	18	5	12	2.6	Nourish	M	873891	Phocaeicola vulgatus	0.0516509
NPP_01_18_F_07.kraken	18	7	12	2.6	Nourish	M	1640335	Phocaeicola vulgatus	0.140457
NPP_01_18_F_14.kraken	18	14	12	2.6	Nourish	M	1653129	Phocaeicola vulgatus	0.124982
NPP_01_19_F_05.kraken	19	5	13	2.7	Pediasure	F	905699	Phocaeicola vulgatus	0.0170342
NPP_01_20_F_00.kraken	20	0	14	3.1	Pediasure	M	4099556	Phocaeicola vulgatus	0.0627221
NPP_01_22_F_00.kraken	22	0	15	3.2	Nourish	F	1422316	Phocaeicola vulgatus	0.000587824
NPP_01_22_F_01.kraken	22	1	15	3.2	Nourish	F	1863089	Phocaeicola vulgatus	0.000790746
NPP_01_22_F_03.kraken	22	3	15	3.2	Nourish	F	4536054	Phocaeicola vulgatus	0.000824078
NPP_01_23_F_00.kraken	23	0	16	6.5	Nourish	M	13277075	Phocaeicola vulgatus	0.0157226
NPP_01_23_F_05.kraken	23	5	16	6.5	Nourish	M	2118482	Phocaeicola vulgatus	0.0346267
NPP_01_23_F_07.kraken	23	7	16	6.5	Nourish	M	1481373	Phocaeicola vulgatus	0.00307846
NPP_01_24_F_00.kraken	24	0	17	2	Nourish	F	5800942	Phocaeicola vulgatus	0.0106233
NPP_01_25_F_00.kraken	25	0	18	2.3	Pediasure	M	1117039	Phocaeicola vulgatus	0.0174038
NPP_01_25_F_01.kraken	25	1	18	2.3	Pediasure	M	814430	Phocaeicola vulgatus	0.0923089
NPP_01_26_F_01.kraken	26	1	19	11.1	Nourish	F	968365	Phocaeicola vulgatus	1.45075e-05
NPP_01_26_F_05.kraken	26	5	19	11.1	Nourish	F	905607	Phocaeicola vulgatus	0.000565717
NPP_01_26_F_07.kraken	26	7	19	11.1	Nourish	F	589003	Phocaeicola vulgatus	0.000236863
NPP_01_26_F_14.kraken	26	14	19	11.1	Nourish	F	2231635	Phocaeicola vulgatus	0.00396158
NPP_01_27_F_00.kraken	27	0	20	5.9	Nourish	F	1257953	Phocaeicola vulgatus	0.107128
NPP_01_27_F_01.kraken	27	1	20	5.9	Nourish	F	1799902	Phocaeicola vulgatus	0.399155
NPP_01_27_F_05.kraken	27	5	20	5.9	Nourish	F	2026824	Phocaeicola vulgatus	0.273645
NPP_01_27_F_07.kraken	27	7	20	5.9	Nourish	F	4090428	Phocaeicola vulgatus	0.167005
NPP_01_27_F_14.kraken	27	14	20	5.9	Nourish	F	3270021	Phocaeicola vulgatus	0.10524
NPP_01_28_F_01.kraken	28	1	21	8.7	Pediasure	M	1659411	Phocaeicola vulgatus	0.000437365
NPP_01_29_F_07.kraken	29	7	22	6.1	Nourish	M	1888248	Phocaeicola vulgatus	0.0462984
NPP_01_29_F_0.kraken	29	0	22	6.1	Nourish	M	2002270	Phocaeicola vulgatus	0.19683
NPP_01_29_F_14.kraken	29	14	22	6.1	Nourish	M	1434107	Phocaeicola vulgatus	0.276454
NPP_01_32_F_01.kraken	32	1	24	7.5	Pediasure	F	6350902	Phocaeicola vulgatus	0.0151423
NPP_01_35_F_05.kraken	35	5	26	1.9	Pediasure	F	537178	Phocaeicola vulgatus	0.00155261
NPP_01_36_F_01.kraken	36	1	27	1.9	Pediasure	F	769702	Phocaeicola vulgatus	0.0273606
NPP_01_37_F_00.kraken	37	0	28	1.8	Pediasure	F	3429903	Phocaeicola vulgatus	0.000231304
NPP_01_37_F_01.kraken	37	1	28	1.8	Pediasure	F	2640547	Phocaeicola vulgatus	6.51875e-05
NPP_01_37_F_05.kraken	37	5	28	1.8	Pediasure	F	973188	Phocaeicola vulgatus	0.000496396
NPP_01_37_F_07.kraken	37	7	28	1.8	Pediasure	F	260335	Phocaeicola vulgatus	0.000753116
NPP_01_37_F_14.kraken	37	14	28	1.8	Pediasure	F	1350452	Phocaeicola vulgatus	4.64535e-06
NPP_01_38_F_01.kraken	38	1	29	1.6	Nourish	F	2747380	Phocaeicola vulgatus	0.000517778
NPP_01_38_F_05.kraken	38	5	29	1.6	Nourish	F	2175215	Phocaeicola vulgatus	0.000425093
NPP_01_39_F_00.kraken	39	0	30	9.8	Nourish	F	972980	Phocaeicola vulgatus	0.0172495
NPP_01_01_F_01.kraken	1	1	1	1.5	Pediasure	M	983411	Phocaeicola dorei	0.000628558
NPP_01_02_F_01.kraken	2	1	2	4.4	Nourish	M	3417390	Phocaeicola dorei	0.0181748
NPP_01_02_F_05.kraken	2	5	2	4.4	Nourish	M	2906672	Phocaeicola dorei	0.022201
NPP_01_02_F_07.kraken	2	7	2	4.4	Nourish	M	502303	Phocaeicola dorei	0.0179001
NPP_01_03_F_01.kraken	3	1	3	3.3	Pediasure	F	3308893	Phocaeicola dorei	0.00653332
NPP_01_03_F_05.kraken	3	5	3	3.3	Pediasure	F	1528246	Phocaeicola dorei	0.00071088
NPP_01_03_F_07.kraken	3	7	3	3.3	Pediasure	F	401022	Phocaeicola dorei	2.50827e-06
NPP_01_03_F_14.kraken	3	14	3	3.3	Pediasure	F	1070470	Phocaeicola dorei	0
NPP_01_07_F_01.kraken	7	1	4	3.1	Pediasure	M	1318227	Phocaeicola dorei	0.00971676
NPP_01_09_F_00.kraken	9	0	5	11.4	Nourish	M	1043989	Phocaeicola dorei	0.211275
NPP_01_09_F_01.kraken	9	1	5	11.4	Nourish	M	1738758	Phocaeicola dorei	0.224359
NPP_01_09_F_07.kraken	9	7	5	11.4	Nourish	M	128788	Phocaeicola dorei	0.152576
NPP_01_09_F_14.kraken	9	14	5	11.4	Nourish	M	1028026	Phocaeicola dorei	0.128886
NPP_01_10_F_01.kraken	10	1	6	4.5	Nourish	F	731632	Phocaeicola dorei	0.0179755
NPP_01_10_F_07.kraken	10	7	6	4.5	Nourish	F	1355489	Phocaeicola dorei	0.0174023
NPP_01_12_F_01.kraken	12	1	8	5.1	Nourish	M	685880	Phocaeicola dorei	0.0121469
NPP_01_14_F_05.kraken	14	5	9	1.3	Pediasure	F	1172419	Phocaeicola dorei	0.000848632
NPP_01_15_F_01.kraken	15	1	10	1.3	Nourish	M	3471364	Phocaeicola dorei	2.88121e-07
NPP_01_15_F_05.kraken	15	5	10	1.3	Nourish	M	1723611	Phocaeicola dorei	5.81533e-07
NPP_01_15_F_07.kraken	15	7	10	1.3	Nourish	M	2085696	Phocaeicola dorei	9.60028e-07
NPP_01_15_F_15.kraken	15	15	10	1.3	Nourish	M	2500937	Phocaeicola dorei	1.99979e-06
NPP_01_18_F_00.kraken	18	0	12	2.6	Nourish	M	997054	Phocaeicola dorei	0.0183729
NPP_01_18_F_01.kraken	18	1	12	2.6	Nourish	M	1412715	Phocaeicola dorei	0.010509
NPP_01_18_F_05.kraken	18	5	12	2.6	Nourish	M	873891	Phocaeicola dorei	0.00760495
NPP_01_18_F_07.kraken	18	7	12	2.6	Nourish	M	1640335	Phocaeicola dorei	0.0173637
NPP_01_18_F_14.kraken	18	14	12	2.6	Nourish	M	1653129	Phocaeicola dorei	0.0151899
NPP_01_19_F_05.kraken	19	5	13	2.7	Pediasure	F	905699	Phocaeicola dorei	0.00450667
NPP_01_20_F_00.kraken	20	0	14	3.1	Pediasure	M	4099556	Phocaeicola dorei	0.00629544
NPP_01_22_F_00.kraken	22	0	15	3.2	Nourish	F	1422316	Phocaeicola dorei	0.00155061
NPP_01_22_F_01.kraken	22	1	15	3.2	Nourish	F	1863089	Phocaeicola dorei	0.00236357
NPP_01_22_F_03.kraken	22	3	15	3.2	Nourish	F	4536054	Phocaeicola dorei	0.00221019
NPP_01_23_F_00.kraken	23	0	16	6.5	Nourish	M	13277075	Phocaeicola dorei	0.0110588
NPP_01_23_F_05.kraken	23	5	16	6.5	Nourish	M	2118482	Phocaeicola dorei	0.0172163
NPP_01_23_F_07.kraken	23	7	16	6.5	Nourish	M	1481373	Phocaeicola dorei	0.0116998
NPP_01_24_F_00.kraken	24	0	17	2	Nourish	F	5800942	Phocaeicola dorei	0.3692
NPP_01_25_F_00.kraken	25	0	18	2.3	Pediasure	M	1117039	Phocaeicola dorei	0.00212589
NPP_01_25_F_01.kraken	25	1	18	2.3	Pediasure	M	814430	Phocaeicola dorei	0.0106491
NPP_01_26_F_01.kraken	26	1	19	11.1	Nourish	F	968365	Phocaeicola dorei	3.83412e-05
NPP_01_26_F_05.kraken	26	5	19	11.1	Nourish	F	905607	Phocaeicola dorei	9.29945e-05
NPP_01_26_F_07.kraken	26	7	19	11.1	Nourish	F	589003	Phocaeicola dorei	6.81621e-05
NPP_01_26_F_14.kraken	26	14	19	11.1	Nourish	F	2231635	Phocaeicola dorei	0.000215552
NPP_01_27_F_00.kraken	27	0	20	5.9	Nourish	F	1257953	Phocaeicola dorei	0.00703503
NPP_01_27_F_01.kraken	27	1	20	5.9	Nourish	F	1799902	Phocaeicola dorei	0.024019
NPP_01_27_F_05.kraken	27	5	20	5.9	Nourish	F	2026824	Phocaeicola dorei	0.0184497
NPP_01_27_F_07.kraken	27	7	20	5.9	Nourish	F	4090428	Phocaeicola dorei	0.0106599
NPP_01_27_F_14.kraken	27	14	20	5.9	Nourish	F	3270021	Phocaeicola dorei	0.00612031
NPP_01_28_F_01.kraken	28	1	21	8.7	Pediasure	M	1659411	Phocaeicola dorei	0.00137221
NPP_01_29_F_07.kraken	29	7	22	6.1	Nourish	M	1888248	Phocaeicola dorei	0.00771834
NPP_01_29_F_0.kraken	29	0	22	6.1	Nourish	M	2002270	Phocaeicola dorei	0.0147421
NPP_01_29_F_14.kraken	29	14	22	6.1	Nourish	M	1434107	Phocaeicola dorei	0.0223105
NPP_01_32_F_01.kraken	32	1	24	7.5	Pediasure	F	6350902	Phocaeicola dorei	0.00547247
NPP_01_35_F_05.kraken	35	5	26	1.9	Pediasure	F	537178	Phocaeicola dorei	0.000145439
NPP_01_36_F_01.kraken	36	1	27	1.9	Pediasure	F	769702	Phocaeicola dorei	0.10137
NPP_01_37_F_00.kraken	37	0	28	1.8	Pediasure	F	3429903	Phocaeicola dorei	5.55129e-05
NPP_01_37_F_01.kraken	37	1	28	1.8	Pediasure	F	2640547	Phocaeicola dorei	5.425e-05
NPP_01_37_F_05.kraken	37	5	28	1.8	Pediasure	F	973188	Phocaeicola dorei	0.000274543
NPP_01_37_F_07.kraken	37	7	28	1.8	Pediasure	F	260335	Phocaeicola dorei	7.28822e-05
NPP_01_37_F_14.kraken	37	14	28	1.8	Pediasure	F	1350452	Phocaeicola dorei	7.74226e-07
NPP_01_38_F_01.kraken	38	1	29	1.6	Nourish	F	2747380	Phocaeicola dorei	0.000581927
NPP_01_38_F_05.kraken	38	5	29	1.6	Nourish	F	2175215	Phocaeicola dorei	0.000960839
NPP_01_39_F_00.kraken	39	0	30	9.8	Nourish	F	972980	Phocaeicola dorei	0.0943936
NPP_01_01_F_01.kraken	1	1	1	1.5	Pediasure	M	983411	Klebsiella quasipneumoniae	2.04742e-05
NPP_01_02_F_01.kraken	2	1	2	4.4	Nourish	M	3417390	Klebsiella quasipneumoniae	3.81707e-06
NPP_01_02_F_05.kraken	2	5	2	4.4	Nourish	M	2906672	Klebsiella quasipneumoniae	6.50518e-06
NPP_01_02_F_07.kraken	2	7	2	4.4	Nourish	M	502303	Klebsiella quasipneumoniae	9.99892e-06
NPP_01_03_F_01.kraken	3	1	3	3.3	Pediasure	F	3308893	Klebsiella quasipneumoniae	4.92337e-06
NPP_01_03_F_05.kraken	3	5	3	3.3	Pediasure	F	1528246	Klebsiella quasipneumoniae	3.94933e-06
NPP_01_03_F_07.kraken	3	7	3	3.3	Pediasure	F	401022	Klebsiella quasipneumoniae	2.50827e-06
NPP_01_03_F_14.kraken	3	14	3	3.3	Pediasure	F	1070470	Klebsiella quasipneumoniae	0
NPP_01_07_F_01.kraken	7	1	4	3.1	Pediasure	M	1318227	Klebsiella quasipneumoniae	1.94122e-06
NPP_01_09_F_00.kraken	9	0	5	11.4	Nourish	M	1043989	Klebsiella quasipneumoniae	7.67837e-06
NPP_01_09_F_01.kraken	9	1	5	11.4	Nourish	M	1738758	Klebsiella quasipneumoniae	1.20878e-05
NPP_01_09_F_07.kraken	9	7	5	11.4	Nourish	M	128788	Klebsiella quasipneumoniae	1.55586e-05
NPP_01_09_F_14.kraken	9	14	5	11.4	Nourish	M	1028026	Klebsiella quasipneumoniae	1.16984e-05
NPP_01_10_F_01.kraken	10	1	6	4.5	Nourish	F	731632	Klebsiella quasipneumoniae	4.47227e-06
NPP_01_10_F_07.kraken	10	7	6	4.5	Nourish	F	1355489	Klebsiella quasipneumoniae	1.48306e-06
NPP_01_12_F_01.kraken	12	1	8	5.1	Nourish	M	685880	Klebsiella quasipneumoniae	0
NPP_01_14_F_05.kraken	14	5	9	1.3	Pediasure	F	1172419	Klebsiella quasipneumoniae	6.95456e-05
NPP_01_15_F_01.kraken	15	1	10	1.3	Nourish	M	3471364	Klebsiella quasipneumoniae	0
NPP_01_15_F_05.kraken	15	5	10	1.3	Nourish	M	1723611	Klebsiella quasipneumoniae	0
NPP_01_15_F_07.kraken	15	7	10	1.3	Nourish	M	2085696	Klebsiella quasipneumoniae	0
NPP_01_15_F_15.kraken	15	15	10	1.3	Nourish	M	2500937	Klebsiella quasipneumoniae	3.99958e-07
NPP_01_18_F_00.kraken	18	0	12	2.6	Nourish	M	997054	Klebsiella quasipneumoniae	1.5073e-05
NPP_01_18_F_01.kraken	18	1	12	2.6	Nourish	M	1412715	Klebsiella quasipneumoniae	2.12691e-05
NPP_01_18_F_05.kraken	18	5	12	2.6	Nourish	M	873891	Klebsiella quasipneumoniae	9.16121e-06
NPP_01_18_F_07.kraken	18	7	12	2.6	Nourish	M	1640335	Klebsiella quasipneumoniae	1.22077e-06
NPP_01_18_F_14.kraken	18	14	12	2.6	Nourish	M	1653129	Klebsiella quasipneumoniae	6.66595e-06
NPP_01_19_F_05.kraken	19	5	13	2.7	Pediasure	F	905699	Klebsiella quasipneumoniae	9.49772e-06
NPP_01_20_F_00.kraken	20	0	14	3.1	Pediasure	M	4099556	Klebsiella quasipneumoniae	8.40353e-06
NPP_01_22_F_00.kraken	22	0	15	3.2	Nourish	F	1422316	Klebsiella quasipneumoniae	0.000114182
NPP_01_22_F_01.kraken	22	1	15	3.2	Nourish	F	1863089	Klebsiella quasipneumoniae	5.03695e-05
NPP_01_22_F_03.kraken	22	3	15	3.2	Nourish	F	4536054	Klebsiella quasipneumoniae	7.23494e-05
NPP_01_23_F_00.kraken	23	0	16	6.5	Nourish	M	13277075	Klebsiella quasipneumoniae	4.52304e-06
NPP_01_23_F_05.kraken	23	5	16	6.5	Nourish	M	2118482	Klebsiella quasipneumoniae	2.36156e-06
NPP_01_23_F_07.kraken	23	7	16	6.5	Nourish	M	1481373	Klebsiella quasipneumoniae	0
NPP_01_24_F_00.kraken	24	0	17	2	Nourish	F	5800942	Klebsiella quasipneumoniae	0
NPP_01_25_F_00.kraken	25	0	18	2.3	Pediasure	M	1117039	Klebsiella quasipneumoniae	8.9738e-06
NPP_01_25_F_01.kraken	25	1	18	2.3	Pediasure	M	814430	Klebsiella quasipneumoniae	3.69206e-06
NPP_01_26_F_01.kraken	26	1	19	11.1	Nourish	F	968365	Klebsiella quasipneumoniae	1.45075e-05
NPP_01_26_F_05.kraken	26	5	19	11.1	Nourish	F	905607	Klebsiella quasipneumoniae	1.21779e-05
NPP_01_26_F_07.kraken	26	7	19	11.1	Nourish	F	589003	Klebsiella quasipneumoniae	1.53365e-05
NPP_01_26_F_14.kraken	26	14	19	11.1	Nourish	F	2231635	Klebsiella quasipneumoniae	2.28615e-05
NPP_01_27_F_00.kraken	27	0	20	5.9	Nourish	F	1257953	Klebsiella quasipneumoniae	5.60178e-06
NPP_01_27_F_01.kraken	27	1	20	5.9	Nourish	F	1799902	Klebsiella quasipneumoniae	5.55815e-07
NPP_01_27_F_05.kraken	27	5	20	5.9	Nourish	F	2026824	Klebsiella quasipneumoniae	3.01781e-05
NPP_01_27_F_07.kraken	27	7	20	5.9	Nourish	F	4090428	Klebsiella quasipneumoniae	3.3997e-05
NPP_01_27_F_14.kraken	27	14	20	5.9	Nourish	F	3270021	Klebsiella quasipneumoniae	3.06629e-06
NPP_01_28_F_01.kraken	28	1	21	8.7	Pediasure	M	1659411	Klebsiella quasipneumoniae	0.000831178
NPP_01_29_F_07.kraken	29	7	22	6.1	Nourish	M	1888248	Klebsiella quasipneumoniae	1.16623e-05
NPP_01_29_F_0.kraken	29	0	22	6.1	Nourish	M	2002270	Klebsiella quasipneumoniae	3.50191e-06
NPP_01_29_F_14.kraken	29	14	22	6.1	Nourish	M	1434107	Klebsiella quasipneumoniae	2.09534e-06
NPP_01_32_F_01.kraken	32	1	24	7.5	Pediasure	F	6350902	Klebsiella quasipneumoniae	6.46063e-06
NPP_01_35_F_05.kraken	35	5	26	1.9	Pediasure	F	537178	Klebsiella quasipneumoniae	0
NPP_01_36_F_01.kraken	36	1	27	1.9	Pediasure	F	769702	Klebsiella quasipneumoniae	1.43516e-05
NPP_01_37_F_00.kraken	37	0	28	1.8	Pediasure	F	3429903	Klebsiella quasipneumoniae	0.148691
NPP_01_37_F_01.kraken	37	1	28	1.8	Pediasure	F	2640547	Klebsiella quasipneumoniae	0.199101
NPP_01_37_F_05.kraken	37	5	28	1.8	Pediasure	F	973188	Klebsiella quasipneumoniae	0.00481005
NPP_01_37_F_07.kraken	37	7	28	1.8	Pediasure	F	260335	Klebsiella quasipneumoniae	0.000145764
NPP_01_37_F_14.kraken	37	14	28	1.8	Pediasure	F	1350452	Klebsiella quasipneumoniae	0.0202034
NPP_01_38_F_01.kraken	38	1	29	1.6	Nourish	F	2747380	Klebsiella quasipneumoniae	1.24966e-05
NPP_01_38_F_05.kraken	38	5	29	1.6	Nourish	F	2175215	Klebsiella quasipneumoniae	1.01432e-05
NPP_01_39_F_00.kraken	39	0	30	9.8	Nourish	F	972980	Klebsiella quasipneumoniae	1.24396e-05
NPP_01_01_F_01.kraken	1	1	1	1.5	Pediasure	M	983411	Candida orthopsilosis	3.07113e-05
NPP_01_02_F_01.kraken	2	1	2	4.4	Nourish	M	3417390	Candida orthopsilosis	8.51499e-06
NPP_01_02_F_05.kraken	2	5	2	4.4	Nourish	M	2906672	Candida orthopsilosis	3.82658e-06
NPP_01_02_F_07.kraken	2	7	2	4.4	Nourish	M	502303	Candida orthopsilosis	1.99978e-06
NPP_01_03_F_01.kraken	3	1	3	3.3	Pediasure	F	3308893	Candida orthopsilosis	7.07735e-06
NPP_01_03_F_05.kraken	3	5	3	3.3	Pediasure	F	1528246	Candida orthopsilosis	3.42276e-05
NPP_01_03_F_07.kraken	3	7	3	3.3	Pediasure	F	401022	Candida orthopsilosis	3.51158e-05
NPP_01_03_F_14.kraken	3	14	3	3.3	Pediasure	F	1070470	Candida orthopsilosis	1.88038e-06
NPP_01_07_F_01.kraken	7	1	4	3.1	Pediasure	M	1318227	Candida orthopsilosis	0
NPP_01_09_F_00.kraken	9	0	5	11.4	Nourish	M	1043989	Candida orthopsilosis	1.15176e-05
NPP_01_09_F_01.kraken	9	1	5	11.4	Nourish	M	1738758	Candida orthopsilosis	3.45366e-06
NPP_01_09_F_07.kraken	9	7	5	11.4	Nourish	M	128788	Candida orthopsilosis	0
NPP_01_09_F_14.kraken	9	14	5	11.4	Nourish	M	1028026	Candida orthopsilosis	8.77381e-06
NPP_01_10_F_01.kraken	10	1	6	4.5	Nourish	F	731632	Candida orthopsilosis	2.98151e-06
NPP_01_10_F_07.kraken	10	7	6	4.5	Nourish	F	1355489	Candida orthopsilosis	3.04028e-05
NPP_01_12_F_01.kraken	12	1	8	5.1	Nourish	M	685880	Candida orthopsilosis	1.45944e-06
NPP_01_14_F_05.kraken	14	5	9	1.3	Pediasure	F	1172419	Candida orthopsilosis	8.45111e-05
NPP_01_15_F_01.kraken	15	1	10	1.3	Nourish	M	3471364	Candida orthopsilosis	0
NPP_01_15_F_05.kraken	15	5	10	1.3	Nourish	M	1723611	Candida orthopsilosis	3.72181e-05
NPP_01_15_F_07.kraken	15	7	10	1.3	Nourish	M	2085696	Candida orthopsilosis	4.32013e-05
NPP_01_15_F_15.kraken	15	15	10	1.3	Nourish	M	2500937	Candida orthopsilosis	1.99979e-06
NPP_01_18_F_00.kraken	18	0	12	2.6	Nourish	M	997054	Candida orthopsilosis	1.00486e-06
NPP_01_18_F_01.kraken	18	1	12	2.6	Nourish	M	1412715	Candida orthopsilosis	3.54484e-06
NPP_01_18_F_05.kraken	18	5	12	2.6	Nourish	M	873891	Candida orthopsilosis	3.43545e-06
NPP_01_18_F_07.kraken	18	7	12	2.6	Nourish	M	1640335	Candida orthopsilosis	8.54542e-06
NPP_01_18_F_14.kraken	18	14	12	2.6	Nourish	M	1653129	Candida orthopsilosis	1.81799e-06
NPP_01_19_F_05.kraken	19	5	13	2.7	Pediasure	F	905699	Candida orthopsilosis	1.18722e-06
NPP_01_20_F_00.kraken	20	0	14	3.1	Pediasure	M	4099556	Candida orthopsilosis	9.00378e-06
NPP_01_22_F_00.kraken	22	0	15	3.2	Nourish	F	1422316	Candida orthopsilosis	7.75307e-06
NPP_01_22_F_01.kraken	22	1	15	3.2	Nourish	F	1863089	Candida orthopsilosis	9.20732e-06
NPP_01_22_F_03.kraken	22	3	15	3.2	Nourish	F	4536054	Candida orthopsilosis	3.52924e-06
NPP_01_23_F_00.kraken	23	0	16	6.5	Nourish	M	13277075	Candida orthopsilosis	4.49288e-05
NPP_01_23_F_05.kraken	23	5	16	6.5	Nourish	M	2118482	Candida orthopsilosis	3.9202e-05
NPP_01_23_F_07.kraken	23	7	16	6.5	Nourish	M	1481373	Candida orthopsilosis	3.38144e-06
NPP_01_24_F_00.kraken	24	0	17	2	Nourish	F	5800942	Candida orthopsilosis	5.38541e-07
NPP_01_25_F_00.kraken	25	0	18	2.3	Pediasure	M	1117039	Candida orthopsilosis	2.69214e-06
NPP_01_25_F_01.kraken	25	1	18	2.3	Pediasure	M	814430	Candida orthopsilosis	3.69206e-06
NPP_01_26_F_01.kraken	26	1	19	11.1	Nourish	F	968365	Candida orthopsilosis	5.18125e-06
NPP_01_26_F_05.kraken	26	5	19	11.1	Nourish	F	905607	Candida orthopsilosis	0.000443938
NPP_01_26_F_07.kraken	26	7	19	11.1	Nourish	F	589003	Candida orthopsilosis	5.79378e-05
NPP_01_26_F_14.kraken	26	14	19	11.1	Nourish	F	2231635	Candida orthopsilosis	0.00133577
NPP_01_27_F_00.kraken	27	0	20	5.9	Nourish	F	1257953	Candida orthopsilosis	4.00127e-06
NPP_01_27_F_01.kraken	27	1	20	5.9	Nourish	F	1799902	Candida orthopsilosis	0
NPP_01_27_F_05.kraken	27	5	20	5.9	Nourish	F	2026824	Candida orthopsilosis	4.94723e-07
NPP_01_27_F_07.kraken	27	7	20	5.9	Nourish	F	4090428	Candida orthopsilosis	2.44583e-07
NPP_01_27_F_14.kraken	27	14	20	5.9	Nourish	F	3270021	Candida orthopsilosis	2.75966e-06
NPP_01_28_F_01.kraken	28	1	21	8.7	Pediasure	M	1659411	Candida orthopsilosis	1.34951e-05
NPP_01_29_F_07.kraken	29	7	22	6.1	Nourish	M	1888248	Candida orthopsilosis	3.71074e-06
NPP_01_29_F_0.kraken	29	0	22	6.1	Nourish	M	2002270	Candida orthopsilosis	3.50191e-06
NPP_01_29_F_14.kraken	29	14	22	6.1	Nourish	M	1434107	Candida orthopsilosis	0
NPP_01_32_F_01.kraken	32	1	24	7.5	Pediasure	F	6350902	Candida orthopsilosis	2.52122e-06
NPP_01_35_F_05.kraken	35	5	26	1.9	Pediasure	F	537178	Candida orthopsilosis	0.00011144
NPP_01_36_F_01.kraken	36	1	27	1.9	Pediasure	F	769702	Candida orthopsilosis	0
NPP_01_37_F_00.kraken	37	0	28	1.8	Pediasure	F	3429903	Candida orthopsilosis	9.25215e-05
NPP_01_37_F_01.kraken	37	1	28	1.8	Pediasure	F	2640547	Candida orthopsilosis	0.000227063
NPP_01_37_F_05.kraken	37	5	28	1.8	Pediasure	F	973188	Candida orthopsilosis	0.0459541
NPP_01_37_F_07.kraken	37	7	28	1.8	Pediasure	F	260335	Candida orthopsilosis	0.531076
NPP_01_37_F_14.kraken	37	14	28	1.8	Pediasure	F	1350452	Candida orthopsilosis	0.00301871
NPP_01_38_F_01.kraken	38	1	29	1.6	Nourish	F	2747380	Candida orthopsilosis	1.24966e-06
NPP_01_38_F_05.kraken	38	5	29	1.6	Nourish	F	2175215	Candida orthopsilosis	2.30528e-06
NPP_01_39_F_00.kraken	39	0	30	9.8	Nourish	F	972980	Candida orthopsilosis	1.14029e-05
NPP_01_01_F_01.kraken	1	1	1	1.5	Pediasure	M	983411	Debaryomyces hansenii	3.48061e-05
NPP_01_02_F_01.kraken	2	1	2	4.4	Nourish	M	3417390	Debaryomyces hansenii	4.69793e-06
NPP_01_02_F_05.kraken	2	5	2	4.4	Nourish	M	2906672	Debaryomyces hansenii	1.53063e-06
NPP_01_02_F_07.kraken	2	7	2	4.4	Nourish	M	502303	Debaryomyces hansenii	0
NPP_01_03_F_01.kraken	3	1	3	3.3	Pediasure	F	3308893	Debaryomyces hansenii	0.000378177
NPP_01_03_F_05.kraken	3	5	3	3.3	Pediasure	F	1528246	Debaryomyces hansenii	0.00450421
NPP_01_03_F_07.kraken	3	7	3	3.3	Pediasure	F	401022	Debaryomyces hansenii	0.00853815
NPP_01_03_F_14.kraken	3	14	3	3.3	Pediasure	F	1070470	Debaryomyces hansenii	0.000104361
NPP_01_07_F_01.kraken	7	1	4	3.1	Pediasure	M	1318227	Debaryomyces hansenii	3.88243e-06
NPP_01_09_F_00.kraken	9	0	5	11.4	Nourish	M	1043989	Debaryomyces hansenii	2.87939e-05
NPP_01_09_F_01.kraken	9	1	5	11.4	Nourish	M	1738758	Debaryomyces hansenii	2.87805e-06
NPP_01_09_F_07.kraken	9	7	5	11.4	Nourish	M	128788	Debaryomyces hansenii	3.88966e-05
NPP_01_09_F_14.kraken	9	14	5	11.4	Nourish	M	1028026	Debaryomyces hansenii	1.4623e-05
NPP_01_10_F_01.kraken	10	1	6	4.5	Nourish	F	731632	Debaryomyces hansenii	2.98151e-05
NPP_01_10_F_07.kraken	10	7	6	4.5	Nourish	F	1355489	Debaryomyces hansenii	0.000151272
NPP_01_12_F_01.kraken	12	1	8	5.1	Nourish	M	685880	Debaryomyces hansenii	2.91888e-06
NPP_01_14_F_05.kraken	14	5	9	1.3	Pediasure	F	1172419	Debaryomyces hansenii	0.000834547
NPP_01_15_F_01.kraken	15	1	10	1.3	Nourish	M	3471364	Debaryomyces hansenii	1.00842e-05
NPP_01_15_F_05.kraken	15	5	10	1.3	Nourish	M	1723611	Debaryomyces hansenii	0.00308154
NPP_01_15_F_07.kraken	15	7	10	1.3	Nourish	M	2085696	Debaryomyces hansenii	0.00313113
NPP_01_15_F_15.kraken	15	15	10	1.3	Nourish	M	2500937	Debaryomyces hansenii	0.000295569
NPP_01_18_F_00.kraken	18	0	12	2.6	Nourish	M	997054	Debaryomyces hansenii	1.60778e-05
NPP_01_18_F_01.kraken	18	1	12	2.6	Nourish	M	1412715	Debaryomyces hansenii	6.38072e-06
NPP_01_18_F_05.kraken	18	5	12	2.6	Nourish	M	873891	Debaryomyces hansenii	6.87091e-06
NPP_01_18_F_07.kraken	18	7	12	2.6	Nourish	M	1640335	Debaryomyces hansenii	1.64804e-05
NPP_01_18_F_14.kraken	18	14	12	2.6	Nourish	M	1653129	Debaryomyces hansenii	1.27259e-05
NPP_01_19_F_05.kraken	19	5	13	2.7	Pediasure	F	905699	Debaryomyces hansenii	1.78082e-05
NPP_01_20_F_00.kraken	20	0	14	3.1	Pediasure	M	4099556	Debaryomyces hansenii	9.00378e-06
NPP_01_22_F_00.kraken	22	0	15	3.2	Nourish	F	1422316	Debaryomyces hansenii	2.11447e-06
NPP_01_22_F_01.kraken	22	1	15	3.2	Nourish	F	1863089	Debaryomyces hansenii	5.95768e-06
NPP_01_22_F_03.kraken	22	3	15	3.2	Nourish	F	4536054	Debaryomyces hansenii	1.54404e-06
NPP_01_23_F_00.kraken	23	0	16	6.5	Nourish	M	13277075	Debaryomyces hansenii	6.41517e-05
NPP_01_23_F_05.kraken	23	5	16	6.5	Nourish	M	2118482	Debaryomyces hansenii	1.36971e-05
NPP_01_23_F_07.kraken	23	7	16	6.5	Nourish	M	1481373	Debaryomyces hansenii	0.000794638
NPP_01_24_F_00.kraken	24	0	17	2	Nourish	F	5800942	Debaryomyces hansenii	1.97465e-06
NPP_01_25_F_00.kraken	25	0	18	2.3	Pediasure	M	1117039	Debaryomyces hansenii	6.28166e-06
NPP_01_25_F_01.kraken	25	1	18	2.3	Pediasure	M	814430	Debaryomyces hansenii	4.92275e-06
NPP_01_26_F_01.kraken	26	1	19	11.1	Nourish	F	968365	Debaryomyces hansenii	5.18125e-06
NPP_01_26_F_05.kraken	26	5	19	11.1	Nourish	F	905607	Debaryomyces hansenii	0.000152777
NPP_01_26_F_07.kraken	26	7	19	11.1	Nourish	F	589003	Debaryomyces hansenii	1.87446e-05
NPP_01_26_F_14.kraken	26	14	19	11.1	Nourish	F	2231635	Debaryomyces hansenii	0.000613996
NPP_01_27_F_00.kraken	27	0	20	5.9	Nourish	F	1257953	Debaryomyces hansenii	5.60178e-06
NPP_01_27_F_01.kraken	27	1	20	5.9	Nourish	F	1799902	Debaryomyces hansenii	4.44652e-06
NPP_01_27_F_05.kraken	27	5	20	5.9	Nourish	F	2026824	Debaryomyces hansenii	1.48417e-05
NPP_01_27_F_07.kraken	27	7	20	5.9	Nourish	F	4090428	Debaryomyces hansenii	1.174e-05
NPP_01_27_F_14.kraken	27	14	20	5.9	Nourish	F	3270021	Debaryomyces hansenii	8.5856e-06
NPP_01_28_F_01.kraken	28	1	21	8.7	Pediasure	M	1659411	Debaryomyces hansenii	0.00102502
NPP_01_29_F_07.kraken	29	7	22	6.1	Nourish	M	1888248	Debaryomyces hansenii	1.27225e-05
NPP_01_29_F_0.kraken	29	0	22	6.1	Nourish	M	2002270	Debaryomyces hansenii	1.30071e-05
NPP_01_29_F_14.kraken	29	14	22	6.1	Nourish	M	1434107	Debaryomyces hansenii	1.2572e-05
NPP_01_32_F_01.kraken	32	1	24	7.5	Pediasure	F	6350902	Debaryomyces hansenii	7.87882e-07
NPP_01_35_F_05.kraken	35	5	26	1.9	Pediasure	F	537178	Debaryomyces hansenii	8.31079e-05
NPP_01_36_F_01.kraken	36	1	27	1.9	Pediasure	F	769702	Debaryomyces hansenii	2.21797e-05
NPP_01_37_F_00.kraken	37	0	28	1.8	Pediasure	F	3429903	Debaryomyces hansenii	0
NPP_01_37_F_01.kraken	37	1	28	1.8	Pediasure	F	2640547	Debaryomyces hansenii	8.53125e-05
NPP_01_37_F_05.kraken	37	5	28	1.8	Pediasure	F	973188	Debaryomyces hansenii	0.0454258
NPP_01_37_F_07.kraken	37	7	28	1.8	Pediasure	F	260335	Debaryomyces hansenii	0.113976
NPP_01_37_F_14.kraken	37	14	28	1.8	Pediasure	F	1350452	Debaryomyces hansenii	0.00017033
NPP_01_38_F_01.kraken	38	1	29	1.6	Nourish	F	2747380	Debaryomyces hansenii	8.70599e-05
NPP_01_38_F_05.kraken	38	5	29	1.6	Nourish	F	2175215	Debaryomyces hansenii	0.000325044
NPP_01_39_F_00.kraken	39	0	30	9.8	Nourish	F	972980	Debaryomyces hansenii	0.000833452
Summarized diet taxa
Diet	Species	Average rel abundance
Nourish	Phocaeicola vulgatus	0.0854
Nourish	Bacteroides ovatus	0.0834
Nourish	Phocaeicola dorei	0.0369
Pediasure	Candida orthopsilosis	0.029
Pediasure	Streptococcus mitis	0.0262
Pediasure	Streptococcus thermophilus	0.0211
Pediasure	Phocaeicola vulgatus	0.0193
Pediasure	Klebsiella quasipneumoniae	0.0187
Nourish	Bacteroides uniformis	0.0162
Pediasure	Streptococcus	0.0153
Nourish	Ruthenibacterium lactatiformans	0.0153
Nourish	Phocaeicola	0.0136
Nourish	Bacteroides xylanisolvens	0.0122
Pediasure	Bacteroides ovatus	0.011
Nourish	Bacteroides sp. M10	0.0109
Nourish	Blautia producta	0.0109
Pediasure	Streptococcus salivarius	0.0102
Pediasure	Debaryomyces hansenii	0.00876
Pediasure	Phocaeicola dorei	0.00754
Pediasure	Bacteroides uniformis	0.0061
Pediasure	Bacteroides xylanisolvens	0.00459
Nourish	Oscillospiraceae	0.00393
Pediasure	Ruthenibacterium lactatiformans	0.00378
Nourish	Bacteroides luhongzhouii	0.00322
Nourish	Bacteroides zhangwenhongii	0.00306
Pediasure	Phocaeicola	0.00299
Nourish	Dysosmobacter welbionis	0.00182
Pediasure	Blautia producta	0.00173
Pediasure	Oscillospiraceae	0.00171
Nourish	Streptococcus thermophilus	0.00138
Pediasure	Bacteroides sp. M10	0.00124
Pediasure	Dysosmobacter welbionis	0.000965
Pediasure	Bacteroides zhangwenhongii	0.000906
Pediasure	Bacteroides luhongzhouii	0.000782
Nourish	Streptococcus	0.000681
Nourish	Streptococcus salivarius	0.000247
Nourish	Debaryomyces hansenii	0.00024
Nourish	Streptococcus mitis	6.69e-05
Nourish	Candida orthopsilosis	5.26e-05
Nourish	Klebsiella quasipneumoniae	1.37e-05
CAZY counts
Diet	DIAMOND	n
Nourish	0	1
Nourish	AA1	177
Nourish	AA10	9
Nourish	AA10+1.14.99.53	1
Nourish	AA10+CBM12	1
Nourish	AA1_2	11
Nourish	AA3	2
Nourish	AA3_2	6
Nourish	AA6	6
Nourish	CBM0	42
Nourish	CBM0+GT39	1
Nourish	CBM12	1
Nourish	CBM12+GH18	2
Nourish	CBM13	45
Nourish	CBM13+GH2	3
Nourish	CBM13+GH25	4
Nourish	CBM13+GH30_5	4
Nourish	CBM13+GH43_7	14
Nourish	CBM16	1
Nourish	CBM16+GH136	6
Nourish	CBM16+GH16	2
Nourish	CBM18+CBM50+GH18	2
Nourish	CBM18+GH16+2.4.1.-+3.2.1.-	2
Nourish	CBM20+CBM26+CBM74+GH13_28	1
Nourish	CBM20+GH13_2	6
Nourish	CBM20+GH77	107
Nourish	CBM21	4
Nourish	CBM22+CBM6+GH43_16	4
Nourish	CBM22+CBM9+GH10	6
Nourish	CBM22+GH10	2
Nourish	CBM22+GH43_10	4
Nourish	CBM23+CBM27+GH26	2
Nourish	CBM23+GH26	1
Nourish	CBM25+CBM26+GH13_28	2
Nourish	CBM25+CBM41+CBM48+GH13_14+GH13_32	2
Nourish	CBM26+CBM35+GH13	1
Nourish	CBM26+CBM41+CBM82+CBM83+GH13_41	2
Nourish	CBM26+CBM41+CBM82+CBM83+GH13_41+3.2.1.1	1
Nourish	CBM26+CBM48+GH13_14	6
Nourish	CBM26+GH13	2
Nourish	CBM26+GH13_28	1
Nourish	CBM26+GH13_28+3.2.1.1	3
Nourish	CBM26+GH13_42	3
Nourish	CBM3	1
Nourish	CBM3+GH5_4	2
Nourish	CBM32	101
Nourish	CBM32+CBM51	4
Nourish	CBM32+GH101	10
Nourish	CBM32+GH123	16
Nourish	CBM32+GH136	16
Nourish	CBM32+GH16	6
Nourish	CBM32+GH2	109
Nourish	CBM32+GH2+3.2.1.23	3
Nourish	CBM32+GH20	19
Nourish	CBM32+GH20+3.2.1.140	1
Nourish	CBM32+GH20+3.2.1.52	1
Nourish	CBM32+GH29	14
Nourish	CBM32+GH31	7
Nourish	CBM32+GH35	118
Nourish	CBM32+GH35+GH43_24	12
Nourish	CBM32+GH36	9
Nourish	CBM32+GH38	9
Nourish	CBM32+GH38+3.2.1.113+3.2.1.-	2
Nourish	CBM32+GH43_18+GH43_34	49
Nourish	CBM32+GH43_24	1
Nourish	CBM32+GH43_34	14
Nourish	CBM32+GH43_34+3.2.1.55	6
Nourish	CBM32+GH84	14
Nourish	CBM32+GH85	5
Nourish	CBM32+GH89	4
Nourish	CBM32+GH89+3.2.1.50	3
Nourish	CBM32+PL8	6
Nourish	CBM34+GH13	44
Nourish	CBM34+GH13_20	41
Nourish	CBM34+GH13_21	8
Nourish	CBM34+GH13_39	5
Nourish	CBM34+GH13_39+GH77	4
Nourish	CBM35+CBM61+GH31	5
Nourish	CBM35+GH0	20
Nourish	CBM35+GH15	3
Nourish	CBM35+GH2	1
Nourish	CBM35+GH27	64
Nourish	CBM35+GH27+3.2.1.22	5
Nourish	CBM35+GH31	5
Nourish	CBM35+GH39	2
Nourish	CBM35+GH43_26	1
Nourish	CBM35+GH98	15
Nourish	CBM35+GH98+3.2.1.8	1
Nourish	CBM38	1
Nourish	CBM38+GH116	6
Nourish	CBM38+GH32	3
Nourish	CBM4+GH10	25
Nourish	CBM4+GH10+3.2.1.8	4
Nourish	CBM4+GH16	6
Nourish	CBM40	1
Nourish	CBM40+GH16+GH33	2
Nourish	CBM40+GH33	8
Nourish	CBM40+GH33+3.2.1.18	1
Nourish	CBM40+GH33+4.2.2.15	2
Nourish	CBM41+CBM48+GH13_14	3
Nourish	CBM41+CBM48+GH13_14+GH13_32	2
Nourish	CBM41+GH13_14+GH13_32	1
Nourish	CBM41+GH13_32	1
Nourish	CBM43+GH72	4
Nourish	CBM43+GH72+2.4.1.-	2
Nourish	CBM48	9
Nourish	CBM48+CE1	8
Nourish	CBM48+GH13	1
Nourish	CBM48+GH13_11	105
Nourish	CBM48+GH13_14	57
Nourish	CBM48+GH13_14+3.2.1.-	1
Nourish	CBM48+GH13_8	54
Nourish	CBM48+GH13_9	298
Nourish	CBM48+GH13_9+2.4.1.18	2
Nourish	CBM5	5
Nourish	CBM5+GH18	16
Nourish	CBM5+GH19	6
Nourish	CBM50	575
Nourish	CBM50+GH18	19
Nourish	CBM50+GH23	98
Nourish	CBM50+GH25	15
Nourish	CBM50+GH73	100
Nourish	CBM51	73
Nourish	CBM51+GH110	14
Nourish	CBM51+GH110+3.2.1.-	3
Nourish	CBM51+GH27	24
Nourish	CBM51+GH95	1
Nourish	CBM57	2
Nourish	CBM57+GH137+GH2	68
Nourish	CBM57+GH137+GH2+3.2.1.31+3.2.1.185	5
Nourish	CBM57+GH2	57
Nourish	CBM57+GH2+3.2.1.31	9
Nourish	CBM58+GH13_36	40
Nourish	CBM58+GH13_36+3.2.1.1+3.2.1.135+3.2.1.54	5
Nourish	CBM6	22
Nourish	CBM6+CE1+GH43_29	21
Nourish	CBM6+GH141+3.2.1.8	1
Nourish	CBM6+GH2	1
Nourish	CBM6+GH28	9
Nourish	CBM6+GH3	2
Nourish	CBM6+GH43	9
Nourish	CBM6+GH43_10	10
Nourish	CBM6+GH43_16	13
Nourish	CBM6+GH43_2	1
Nourish	CBM6+GH43_2+GH8	10
Nourish	CBM6+GH43_29	65
Nourish	CBM61+GH43_37	3
Nourish	CBM61+GH53	12
Nourish	CBM62	135
Nourish	CBM62+GH30_5+GH43_22+GH43_24	1
Nourish	CBM66	31
Nourish	CBM66+CBM6+GH43	1
Nourish	CBM66+GH32	9
Nourish	CBM66+GH51	3
Nourish	CBM67+GH78	50
Nourish	CBM70+PL8_2	2
Nourish	CBM74	5
Nourish	CBM82+GH13_39	1
Nourish	CBM85+GH10	8
Nourish	CBM9	37
Nourish	CBM9+GH10	1
Nourish	CBM9+GH10+3.2.1.8	1
Nourish	CBM9+GH136	3
Nourish	CE0	127
Nourish	CE0+3.5.1.105	1
Nourish	CE0+CE12	12
Nourish	CE0+GH28	1
Nourish	CE0+GH9	13
Nourish	CE0+PL10_1	27
Nourish	CE1	92
Nourish	CE1+CE6	36
Nourish	CE11	114
Nourish	CE12	209
Nourish	CE12+CE8	63
Nourish	CE12+GH105	4
Nourish	CE12+PL11_1	3
Nourish	CE12+PL9_1	4
Nourish	CE14	7
Nourish	CE15	33
Nourish	CE15+GH8	1
Nourish	CE2	27
Nourish	CE3	6
Nourish	CE4	317
Nourish	CE4+GH153	9
Nourish	CE4+GT4	3
Nourish	CE6	66
Nourish	CE6+GH51	1
Nourish	CE6+GH95	6
Nourish	CE7	125
Nourish	CE8	186
Nourish	CE8+PL1+4.2.2.-	1
Nourish	CE8+PL1_2	1
Nourish	CE8+PL9_1	2
Nourish	CE9	358
Nourish	GH0	589
Nourish	GH0+GH36	19
Nourish	GH0+GH92	5
Nourish	GH1	601
Nourish	GH1+3.2.1.86	2
Nourish	GH10	70
Nourish	GH10+3.2.1.8	14
Nourish	GH101	221
Nourish	GH102	8
Nourish	GH103	7
Nourish	GH105	632
Nourish	GH105+3.2.1.-	26
Nourish	GH105+3.2.1.172	9
Nourish	GH105+GH154	31
Nourish	GH105+GH28	66
Nourish	GH105+PL33_2	10
Nourish	GH106	293
Nourish	GH106+3.2.1.174	9
Nourish	GH106+3.2.1.40	11
Nourish	GH106+GH28	35
Nourish	GH106+GH43_26	13
Nourish	GH108	17
Nourish	GH109	265
Nourish	GH11	1
Nourish	GH11+3.2.1.8	104
Nourish	GH110	95
Nourish	GH110+3.2.1.22	4
Nourish	GH112	116
Nourish	GH112+2.4.1.211	2
Nourish	GH113	3
Nourish	GH115	228
Nourish	GH115+3.2.1.-	3
Nourish	GH115+3.2.1.131	24
Nourish	GH116	39
Nourish	GH117	109
Nourish	GH120	37
Nourish	GH120+3.2.1.37	1
Nourish	GH121	9
Nourish	GH123	82
Nourish	GH123+3.2.1.53	17
Nourish	GH123+GH33	13
Nourish	GH125	177
Nourish	GH125+3.2.1.-	6
Nourish	GH125+GH92	9
Nourish	GH126	5
Nourish	GH127	225
Nourish	GH127+3.2.1.-	10
Nourish	GH127+3.2.1.185	2
Nourish	GH128	1
Nourish	GH129	20
Nourish	GH129+3.2.1.49	1
Nourish	GH13	316
Nourish	GH13+3.2.1.-	5
Nourish	GH13+3.2.1.54	1
Nourish	GH130	278
Nourish	GH130+2.4.1.281	1
Nourish	GH130+2.4.1.319+2.4.1.320	2
Nourish	GH130+2.4.1.320	2
Nourish	GH130+3.2.1.197	22
Nourish	GH132	7
Nourish	GH133	111
Nourish	GH133+GH13	1
Nourish	GH136	46
Nourish	GH136+3.2.1.140	2
Nourish	GH137	1
Nourish	GH137+GH78	1
Nourish	GH138	58
Nourish	GH138+3.2.1.-	1
Nourish	GH139	54
Nourish	GH139+3.2.1.-	7
Nourish	GH13_11	148
Nourish	GH13_14	94
Nourish	GH13_14+3.2.1.41	8
Nourish	GH13_18	33
Nourish	GH13_19	15
Nourish	GH13_20	4
Nourish	GH13_25+GH133	6
Nourish	GH13_28	5
Nourish	GH13_29	85
Nourish	GH13_3	26
Nourish	GH13_30	216
Nourish	GH13_31	156
Nourish	GH13_32	2
Nourish	GH13_36	7
Nourish	GH13_36+3.2.1.133	2
Nourish	GH13_38	105
Nourish	GH13_39	39
Nourish	GH13_39+GH77	2
Nourish	GH13_4	39
Nourish	GH13_40	2
Nourish	GH13_40+3.2.1.20	2
Nourish	GH13_5	49
Nourish	GH13_8	65
Nourish	GH140	101
Nourish	GH140+3.2.1.-	7
Nourish	GH141	102
Nourish	GH141+3.2.1.51	9
Nourish	GH142	7
Nourish	GH142+GH143	78
Nourish	GH144	100
Nourish	GH144+3.2.1.-	2
Nourish	GH145	68
Nourish	GH146	190
Nourish	GH146+3.2.1.185	8
Nourish	GH147	6
Nourish	GH147+3.2.1.23	19
Nourish	GH147+3.2.1.89	8
Nourish	GH148	15
Nourish	GH15	65
Nourish	GH151	12
Nourish	GH154	144
Nourish	GH154+3.2.1.31	9
Nourish	GH154+GH88	6
Nourish	GH156	3
Nourish	GH158	12
Nourish	GH159	10
Nourish	GH16	222
Nourish	GH16+2.4.1.-+3.2.1.-	2
Nourish	GH16+GH29	2
Nourish	GH16+GH3	14
Nourish	GH16+GH43_24	11
Nourish	GH163	61
Nourish	GH163+3.2.1.-	3
Nourish	GH164	6
Nourish	GH164+3.2.1.25	4
Nourish	GH165	50
Nourish	GH17	10
Nourish	GH18	458
Nourish	GH18+3.2.1.14	3
Nourish	GH18+3.2.1.96	12
Nourish	GH18+GH20	3
Nourish	GH19	12
Nourish	GH2	2750
Nourish	GH2+3.2.1.-	5
Nourish	GH2+3.2.1.23	38
Nourish	GH2+3.2.1.25	3
Nourish	GH2+3.2.1.31	28
Nourish	GH2+GH31	2
Nourish	GH2+GH43_24	2
Nourish	GH20	1096
Nourish	GH20+3.2.1.52	14
Nourish	GH20+GH92	8
Nourish	GH23	700
Nourish	GH24	29
Nourish	GH25	162
Nourish	GH26	44
Nourish	GH26+3.2.1.100	9
Nourish	GH26+3.2.1.78+3.2.1.100	9
Nourish	GH26+GH5_4+3.2.1.151+3.2.1.73	2
Nourish	GH27	96
Nourish	GH28	960
Nourish	GH28+3.2.1.-	6
Nourish	GH28+3.2.1.67+3.2.1.-	5
Nourish	GH28+GH43_10	18
Nourish	GH28+GH43_24	8
Nourish	GH28+GH43_9	8
Nourish	GH28+PL11_1	1
Nourish	GH29	627
Nourish	GH29+3.2.1.111	9
Nourish	GH29+3.2.1.51	4
Nourish	GH29+GH95	11
Nourish	GH3	1591
Nourish	GH3+3.2.1.-	9
Nourish	GH3+3.2.1.21	52
Nourish	GH3+3.2.1.21+3.2.1.52+2.4.1.-	1
Nourish	GH3+3.2.1.37	3
Nourish	GH30	15
Nourish	GH30_1	10
Nourish	GH30_2	56
Nourish	GH30_3	33
Nourish	GH30_3+3.2.1.75	3
Nourish	GH30_4	87
Nourish	GH30_4+3.2.1.38	1
Nourish	GH30_5	3
Nourish	GH30_5+GH43_24	11
Nourish	GH30_6	40
Nourish	GH30_8	13
Nourish	GH31	772
Nourish	GH31+3.2.1.20	9
Nourish	GH31+3.2.1.20+3.2.1.84	2
Nourish	GH31+3.2.1.22	1
Nourish	GH32	319
Nourish	GH32+3.2.1.26+3.2.1.64+3.2.1.80	27
Nourish	GH33	277
Nourish	GH33+3.2.1.18	8
Nourish	GH33+GH78	62
Nourish	GH33+GH78+3.2.1.40+3.2.1.-	11
Nourish	GH35	240
Nourish	GH35+3.2.1.23	14
Nourish	GH36	514
Nourish	GH36+3.2.1.-	4
Nourish	GH36+3.2.1.22	15
Nourish	GH36+3.2.1.88	1
Nourish	GH37	21
Nourish	GH38	313
Nourish	GH39	52
Nourish	GH4	215
Nourish	GH42	200
Nourish	GH42+3.2.1.23	1
Nourish	GH42+GH43_18	14
Nourish	GH43	113
Nourish	GH43+3.2.1.55	4
Nourish	GH43+GH95	2
Nourish	GH43_1	54
Nourish	GH43_1+3.2.1.37	4
Nourish	GH43_10	229
Nourish	GH43_10+3.2.1.55	25
Nourish	GH43_10+GH5_21	5
Nourish	GH43_11	30
Nourish	GH43_12	136
Nourish	GH43_12+3.2.1.55	27
Nourish	GH43_17	34
Nourish	GH43_18	77
Nourish	GH43_18+3.2.1.55	2
Nourish	GH43_19	27
Nourish	GH43_19+3.2.1.55	9
Nourish	GH43_19+GH43_29+GH43_34	1
Nourish	GH43_19+GH43_34	38
Nourish	GH43_19+GH43_34+GH43_9	7
Nourish	GH43_19+GH43_9	27
Nourish	GH43_19+GH97	9
Nourish	GH43_2	29
Nourish	GH43_22	17
Nourish	GH43_22+GH43_26+GH43_34	1
Nourish	GH43_22+GH43_29+GH43	3
Nourish	GH43_22+GH43_34	5
Nourish	GH43_24	188
Nourish	GH43_26	74
Nourish	GH43_26+GH43	2
Nourish	GH43_27	9
Nourish	GH43_28	70
Nourish	GH43_29	68
Nourish	GH43_29+3.2.1.-	4
Nourish	GH43_3	232
Nourish	GH43_31	103
Nourish	GH43_32	4
Nourish	GH43_33	21
Nourish	GH43_34	99
Nourish	GH43_34+3.2.1.55	8
Nourish	GH43_34+GH43_3	10
Nourish	GH43_34+GH51	7
Nourish	GH43_34+GH92	21
Nourish	GH43_35	36
Nourish	GH43_35+GH51	2
Nourish	GH43_4	78
Nourish	GH43_4+3.2.1.99	13
Nourish	GH43_5	4
Nourish	GH43_8	38
Nourish	GH43_9	28
Nourish	GH47	6
Nourish	GH49	13
Nourish	GH5	13
Nourish	GH50	64
Nourish	GH51	374
Nourish	GH51+3.2.1.55	23
Nourish	GH53	70
Nourish	GH53+3.2.1.89	9
Nourish	GH55	28
Nourish	GH57	92
Nourish	GH59	8
Nourish	GH5_12	2
Nourish	GH5_13	35
Nourish	GH5_18	15
Nourish	GH5_2	25
Nourish	GH5_21	11
Nourish	GH5_21+3.2.1.8	7
Nourish	GH5_22	3
Nourish	GH5_26	3
Nourish	GH5_38	2
Nourish	GH5_4	32
Nourish	GH5_4+3.2.1.151	15
Nourish	GH5_4+3.2.1.4	5
Nourish	GH5_44	19
Nourish	GH5_46	10
Nourish	GH5_49	2
Nourish	GH5_5	35
Nourish	GH5_54	1
Nourish	GH5_7	10
Nourish	GH5_9	3
Nourish	GH5_9+3.2.1.58	2
Nourish	GH6	275
Nourish	GH63	156
Nourish	GH65	105
Nourish	GH65+2.4.1.282	1
Nourish	GH65+3.2.1.28	3
Nourish	GH66	45
Nourish	GH67	78
Nourish	GH71	4
Nourish	GH72	4
Nourish	GH73	234
Nourish	GH74	11
Nourish	GH76	286
Nourish	GH76+3.2.1.101	16
Nourish	GH77	172
Nourish	GH77+GT35	3
Nourish	GH78	630
Nourish	GH78+3.2.1.40	4
Nourish	GH79	1
Nourish	GH8	18
Nourish	GH81+3.2.1.39	4
Nourish	GH84	95
Nourish	GH85	12
Nourish	GH86	2
Nourish	GH88	411
Nourish	GH88+3.2.1.-	7
Nourish	GH88+GH92	51
Nourish	GH89	232
Nourish	GH9	101
Nourish	GH9+3.2.1.151	16
Nourish	GH91	16
Nourish	GH92	1184
Nourish	GH92+3.2.1.-	41
Nourish	GH92+3.2.1.113	34
Nourish	GH92+3.2.1.114+3.2.1.-	2
Nourish	GH92+3.2.1.24	21
Nourish	GH94	104
Nourish	GH94+GT84	7
Nourish	GH95	446
Nourish	GH95+3.2.1.-	22
Nourish	GH95+3.2.1.63	1
Nourish	GH97	781
Nourish	GH97+3.2.1.20	6
Nourish	GH97+3.2.1.22	19
Nourish	GH97+3.2.1.22+3.2.1.88	4
Nourish	GH97+3.2.1.3	10
Nourish	GH99	18
Nourish	GH99+3.2.1.130+3.2.1.198	5
Nourish	GT0	567
Nourish	GT0+2.4.99.-	2
Nourish	GT0+GT2	10
Nourish	GT0+GT32	1
Nourish	GT1	106
Nourish	GT1+GT2	1
Nourish	GT10	14
Nourish	GT100	1
Nourish	GT101	22
Nourish	GT107	10
Nourish	GT11	100
Nourish	GT13	174
Nourish	GT14	67
Nourish	GT15	9
Nourish	GT15+2.4.1.131	1
Nourish	GT19	111
Nourish	GT2	3543
Nourish	GT2+2.4.1.16	8
Nourish	GT2+GT32	1
Nourish	GT2+GT4	31
Nourish	GT2+GT8	10
Nourish	GT20	75
Nourish	GT20+2.4.1.15	2
Nourish	GT21	3
Nourish	GT22	17
Nourish	GT23	22
Nourish	GT24+2.4.1.-	2
Nourish	GT25	3
Nourish	GT26	142
Nourish	GT26+GT4	1
Nourish	GT28	257
Nourish	GT3	82
Nourish	GT30	198
Nourish	GT31	10
Nourish	GT31+GT32	4
Nourish	GT32	101
Nourish	GT32+2.4.1.-	5
Nourish	GT33	2
Nourish	GT34	2
Nourish	GT35	421
Nourish	GT35+GT3	8
Nourish	GT39	15
Nourish	GT4	2393
Nourish	GT47	21
Nourish	GT48	7
Nourish	GT5	217
Nourish	GT50	2
Nourish	GT51	605
Nourish	GT51+2.4.1.129	1
Nourish	GT56	16
Nourish	GT57	5
Nourish	GT58	2
Nourish	GT6	14
Nourish	GT62	8
Nourish	GT66	7
Nourish	GT7	5
Nourish	GT71	25
Nourish	GT73	2
Nourish	GT76	1
Nourish	GT8	141
Nourish	GT80	9
Nourish	GT81	1
Nourish	GT83	129
Nourish	GT9	165
Nourish	GT91	15
Nourish	GT91+2.4.1.-	6
Nourish	GT95	2
Nourish	N	10484
Nourish	PL0	139
Nourish	PL1	3
Nourish	PL10_1	57
Nourish	PL10_2	32
Nourish	PL11	21
Nourish	PL11_1	163
Nourish	PL12	11
Nourish	PL12_1	17
Nourish	PL12_2	71
Nourish	PL12_2+4.2.2.7+4.2.2.8	19
Nourish	PL12_2+4.2.2.8	2
Nourish	PL13	32
Nourish	PL13+4.2.2.7	1
Nourish	PL15	31
Nourish	PL15_2	46
Nourish	PL15_2+4.2.2.7+4.2.2.8	10
Nourish	PL15_2+4.2.2.8	5
Nourish	PL17	17
Nourish	PL17_2	7
Nourish	PL1_2	281
Nourish	PL1_2+4.2.2.2	21
Nourish	PL21_1	3
Nourish	PL21_1+4.2.2.7+4.2.2.8+4.2.2.-	2
Nourish	PL22	25
Nourish	PL22_1	1
Nourish	PL26	87
Nourish	PL27	33
Nourish	PL27+4.2.2.-	11
Nourish	PL29	29
Nourish	PL29+4.2.2.1+4.2.2.20+4.2.2.-	11
Nourish	PL30	21
Nourish	PL33_1	48
Nourish	PL33_2	10
Nourish	PL35	63
Nourish	PL37	8
Nourish	PL4	1
Nourish	PL6_1	5
Nourish	PL8	12
Nourish	PL8_2	106
Nourish	PL8_2+4.2.2.20	4
Nourish	PL8_3	17
Nourish	PL8_3+4.2.2.5	1
Nourish	PL9	8
Nourish	PL9_1	24
Nourish	PL9_1+4.2.2.23	19
Nourish	PL9_2	4
Pediasure	0	1
Pediasure	AA1	71
Pediasure	AA10+1.14.99.53	1
Pediasure	AA1_2	27
Pediasure	AA3	6
Pediasure	AA3_2	5
Pediasure	AA6	12
Pediasure	CBM0	12
Pediasure	CBM0+GT39	1
Pediasure	CBM13	13
Pediasure	CBM13+CBM35+GH93	1
Pediasure	CBM13+CBM65+GH5_8	1
Pediasure	CBM13+GH2	2
Pediasure	CBM13+GH25	6
Pediasure	CBM13+GH30_5	6
Pediasure	CBM13+GH43_7	2
Pediasure	CBM13+GH53	2
Pediasure	CBM13+GH97	1
Pediasure	CBM13+GT27	2
Pediasure	CBM18+CBM50+GH18	3
Pediasure	CBM18+GH16	3
Pediasure	CBM18+GH16+2.4.1.-+3.2.1.-	2
Pediasure	CBM2+GH5_1	1
Pediasure	CBM20+GH77	46
Pediasure	CBM21	7
Pediasure	CBM22+CBM6+GH43_16	6
Pediasure	CBM22+CBM9+GH10	1
Pediasure	CBM22+GH10	1
Pediasure	CBM22+GH43_10	6
Pediasure	CBM23+CBM65+GH5_7	1
Pediasure	CBM25+CBM41+GH13_14+GH13_32	1
Pediasure	CBM26+CBM41+CBM82+CBM83+GH13_41	1
Pediasure	CBM26+CBM41+CBM82+CBM83+GH13_41+3.2.1.1	1
Pediasure	CBM26+CBM48+GH13_14	6
Pediasure	CBM26+CBM74	1
Pediasure	CBM26+GH13_28+3.2.1.1	2
Pediasure	CBM3	3
Pediasure	CBM3+PL1_2	1
Pediasure	CBM32	51
Pediasure	CBM32+CBM51	3
Pediasure	CBM32+CBM51+GH101	1
Pediasure	CBM32+GH0	1
Pediasure	CBM32+GH101	9
Pediasure	CBM32+GH123	4
Pediasure	CBM32+GH136	1
Pediasure	CBM32+GH2	29
Pediasure	CBM32+GH2+3.2.1.23	1
Pediasure	CBM32+GH20	7
Pediasure	CBM32+GH20+GH84	1
Pediasure	CBM32+GH29	1
Pediasure	CBM32+GH31	1
Pediasure	CBM32+GH35	38
Pediasure	CBM32+GH35+GH43_24	5
Pediasure	CBM32+GH36	2
Pediasure	CBM32+GH38	1
Pediasure	CBM32+GH38+3.2.1.113+3.2.1.-	1
Pediasure	CBM32+GH43_18+GH43_34	8
Pediasure	CBM32+GH43_34	1
Pediasure	CBM32+GH43_34+3.2.1.55	2
Pediasure	CBM32+GH84	4
Pediasure	CBM32+GH85	1
Pediasure	CBM32+GH89	1
Pediasure	CBM32+PL8	1
Pediasure	CBM34+GH13	28
Pediasure	CBM34+GH13_20	13
Pediasure	CBM34+GH13_21	6
Pediasure	CBM34+GH13_39	1
Pediasure	CBM34+GH13_39+GH77	3
Pediasure	CBM35+CBM61+GH27+GH31	2
Pediasure	CBM35+GH0	2
Pediasure	CBM35+GH26	3
Pediasure	CBM35+GH27	17
Pediasure	CBM35+GH27+3.2.1.22	1
Pediasure	CBM35+GH39	1
Pediasure	CBM35+GH5_41	3
Pediasure	CBM35+GH98	3
Pediasure	CBM37+CBM77+PL1	1
Pediasure	CBM38	2
Pediasure	CBM38+GH116	3
Pediasure	CBM4	1
Pediasure	CBM4+GH10	4
[truncated: 522 more rows]

## Sheet: Supp 1
Experiment 2 Chao and Shannon
	Antibiotics	Days	Diet	Experiment	Mouse	counts	Chao1	se.chao1	Shannon
S00AI-0001_S58	N	0	LH	2	L1	20920	155.167	51.1835	3.25679
S00AI-0002_S59	N	0	LH	2	L2	28857	102.5	23.0023	3.24604
S00AI-0003_S60	N	0	LH	2	L3	34055	62.4286	15.1603	2.55044
S00AI-0004_S61	N	0	LH	2	L4	29234	56.1429	11.4607	2.68983
S00AI-0005_S62	N	0	LH	2	L5	32321	62.5	9.29413	2.83562
S00AI-0006_S63	Y	0	LH	2	AL1	45592	35.1111	4.97236	2.1561
S00AI-0007_S64	Y	0	LH	2	AL2	25967	74.0714	9.95383	3.49325
S00AI-0008_S65	Y	0	LH	2	AL3	33157	90.8	19.4384	3.09048
S00AI-0009_S66	Y	0	LH	2	AL4	28267	56	10.9884	2.74848
S00AI-0010_S67	Y	0	LH	2	AL5	41293	56	19.9955	2.47346
S00AI-0011_S68	N	0	Vital	2	V1	25642	87.3636	17.5138	3.07621
S00AI-0012_S69	N	0	Vital	2	V2	33720	90.6	20.5954	2.90686
S00AI-0013_S70	N	0	Vital	2	V3	27859	102.75	36.2739	2.91143
S00AI-0014_S71	N	0	Vital	2	V4	66101	28	13.5988	1.70973
S00AI-0015_S72	N	0	Vital	2	V5	26170	79.0714	12.783	3.10603
S00AI-0016_S73	Y	0	Vital	2	AV1	41727	67	11.8897	2.76508
S00AI-0017_S74	Y	0	Vital	2	AV2	25658	149.5	48.6347	3.22637
S00AI-0018_S75	Y	0	Vital	2	AV3	29146	103.333	19.802	3.37599
S00AI-0019_S76	Y	0	Vital	2	AV4	21423	97.9091	18.5457	3.58638
S00AI-0020_S77	Y	0	Vital	2	AV5	25885	144	46.1484	3.26653
S00AI-0021_S78	N	7	LH	2	L1	33514	36.25	9.5358	2.31839
S00AI-0022_S79	N	7	LH	2	L3	50195	39.5	19.2328	1.82193
S00AI-0023_S80	N	7	LH	2	L4	31538	57	11.6086	2.51353
S00AI-0024_S81	N	7	LH	2	L5	29305	78.1429	20.8119	2.64822
S00AI-0028_S85	Y	7	LH	2	AL4	703	32.6667	1.14578	2.8349
S00AI-0029_S86	Y	7	LH	2	AL5	825	56	21.4409	2.79432
S00AI-0030_S87	N	7	Vital	2	V1	29628	16.3333	4.10134	1.47369
S00AI-0031_S88	N	7	Vital	2	V2	34731	19	2.57825	1.82524
S00AI-0032_S89	N	7	Vital	2	V3	42262	17	4.13912	1.64407
S00AI-0033_S90	N	7	Vital	2	V4	53324	13.5	2.5658	1.70768
S00AI-0034_S91	N	7	Vital	2	V5	16092	12	1.80213	1.35623
S00AI-0035_S92	Y	7	Vital	2	AV1	213	22.5	2.57876	2.462
S00AI-0036_S93	Y	7	Vital	2	AV2	427	29.1429	0.486085	2.92862
S00AI-0037_S97	Y	7	Vital	2	AV3	22565	7	0.231455	0.501761
S00AI-0038_S98	Y	7	Vital	2	AV4	905	28	6.63645	1.86313
S00AI-0039_S99	Y	7	Vital	2	AV5	527	20.25	0.733585	2.31506
S00AI-0040_S100	N	14	LH	2	L3	30159	39.1429	8.22425	1.93606
S00AI-0041_S101	N	14	LH	2	L4	33994	80	35.1639	1.938
S00AI-0042_S102	N	14	LH	2	L5	32205	67.3	14.1119	2.5039
S00AI-0043_S103	Y	14	LH	2	AL1	86940	6	0.456435	0.84064
S00AI-0044_S104	Y	14	LH	2	AL2	71226	13	4.49359	1.20493
S00AI-0045_S105	Y	14	LH	2	AL3	64560	7	0.46291	1.19322
S00AI-0046_S106	Y	14	LH	2	AL4	60983	8	0.233854	1.24256
S00AI-0047_S107	Y	14	LH	2	AL5	48999	8	0.233854	1.01694
S00AI-0048_S108	N	14	Vital	2	V1	31587	26	8.02434	1.62339
S00AI-0049_S109	N	14	Vital	2	V2	28863	17	4.13912	1.6801
S00AI-0050_S110	N	14	Vital	2	V3	10434	41.5	19.2388	1.69943
S00AI-0051_S111	N	14	Vital	2	V4	46196	11	0.476731	1.80264
S00AI-0052_S112	N	14	Vital	2	V5	58977	12.75	1.41511	1.51103
S00AI-0053_S113	Y	14	Vital	2	AV1	46994	9	4.41588	0.640306
S00AI-0054_S114	Y	14	Vital	2	AV2	62396	6	2.19848	0.814782
S00AI-0055_S115	Y	14	Vital	2	AV3	27162	5	2.16795	0.547479
S00AI-0056_S116	Y	14	Vital	2	AV4	39484	4	0	1.2579
Experiment 3 alpha and shannon
	Antibiotics	Days	Diet	Experiment	Mouse	counts	Chao1	se.chao1	Shannon
S00AI-0058_S117	N	0	AEN	3	N1	30257	85.0909	13.6574	2.92042
S00AI-0059_S118	N	0	PBEN	3	N2	26783	53.5	4.50859	2.83149
S00AI-0060_S119	N	0	PBEN	3	N3	33389	101.857	23.9458	3.02297
S00AI-0061_S120	N	0	AEN	3	N4	31885	86	12.464	3.07212
S00AI-0062_S121	N	0	PBEN	3	N5	32997	91.6364	7.25904	3.27804
S00AI-0063_S122	N	0	AEN	3	N6	32454	62	11.6092	2.56395
S00AI-0064_S123	N	0	AEN	3	N7	34471	94.3333	18.1124	2.92287
S00AI-0065_S124	N	0	PBEN	3	N8	22388	102.1	18.3128	3.05106
S00AI-0066_S125	N	0	PBEN	3	N9	27366	85.5	9.89611	2.72668
S00AI-0067_S126	N	0	AEN	3	N10	24871	91.1176	9.89004	3.11977
S00AI-0068_S127	Y	0	PBEN	3	A1	34927	98.0833	14.1565	3.12007
S00AI-0069_S128	Y	0	AEN	3	A2	22918	78.1765	6.66237	3.23592
S00AI-0070_S129	Y	0	PBEN	3	A3	32223	88.2143	12.0474	2.96204
S00AI-0071_S130	Y	0	AEN	3	A4	28637	86.6	15.1168	2.99563
S00AI-0072_S131	Y	0	AEN	3	A5	22468	98.3333	18.1127	3.17946
S00AI-0073_S132	Y	0	AEN	3	A6	24105	84.4375	8.14528	3.20177
S00AI-0074_S133	Y	0	PBEN	3	A7	30607	70.25	10.8668	2.68378
S00AI-0075_S134	Y	0	PBEN	3	A8	33125	67.5714	4.24061	3.13766
S00AI-0076_S135	Y	0	PBEN	3	A9	39242	60	16.4085	2.26515
S00AI-0077_S136	Y	0	AEN	3	A10	33241	77.6667	14.6992	2.59798
S00AI-0078_S137	N	4	AEN	3	N1	20250	100.118	9.89022	3.50067
S00AI-0079_S138	N	4	PBEN	3	N2	20412	84.6667	14.6998	2.91226
S00AI-0080_S139	N	4	PBEN	3	N3	21595	81.3333	13.634	2.86471
S00AI-0081_S140	N	4	AEN	3	N4	25606	86.5882	7.67951	3.2422
S00AI-0082_S141	N	4	PBEN	3	N5	21659	84.1053	8.85984	2.87951
S00AI-0083_S142	N	4	AEN	3	N6	29863	73.1429	16.4977	2.64296
S00AI-0084_S143	N	4	AEN	3	N7	36091	80	17.8855	2.7754
S00AI-0085_S144	N	4	PBEN	3	N8	26927	50.5	3.44292	2.74829
S00AI-0086_S145	N	4	PBEN	3	N9	31802	77.875	7.05838	2.89731
S00AI-0087_S146	N	4	AEN	3	N10	26111	108	21.8468	2.79359
S00AI-0088_S147	Y	4	PBEN	3	A1	760	36	2.58215	2.59953
S00AI-0089_S148	Y	4	AEN	3	A2	801	22.3333	0.92151	2.00036
S00AI-0090_S149	Y	4	PBEN	3	A3	11668	33.6667	4.48658	1.82427
S00AI-0091_S150	Y	4	AEN	3	A4	1378	27	0.0700933	2.50549
S00AI-0092_S151	Y	4	AEN	3	A5	13087	25.5	3.44044	0.671762
S00AI-0093_S152	Y	4	AEN	3	A6	2693	32.25	5.36227	1.91458
S00AI-0094_S153	Y	4	PBEN	3	A7	16224	48	17.4377	1.36133
S00AI-0095_S154	Y	4	PBEN	3	A8	16593	85.75	28.1043	2.16115
S00AI-0096_S155	Y	4	PBEN	3	A9	1373	31.75	1.42034	2.46755
S00AI-0097_S156	Y	4	AEN	3	A10	2584	33	2.58175	2.1113
S00AI-0098_S157	N	7	PBEN	3	N2	31599	105.5	23.0025	2.68361
S00AI-0099_S158	N	7	PBEN	3	N3	24784	79	12.1991	2.94391
S00AI-0100_S159	N	7	PBEN	3	N5	31072	104.462	16.3497	3.1406
S00AI-0101_S160	N	7	PBEN	3	N8	24532	110.333	13.4908	3.16285
S00AI-0102_S161	N	7	PBEN	3	N9	23293	83	11.2889	2.77163
S00AI-0103_S162	N	7	AEN	3	N1	24240	73.2727	10.2321	2.85336
S00AI-0104_S163	N	7	AEN	3	N4	18345	81	10.9909	3.15217
S00AI-0105_S164	N	7	AEN	3	N6	25303	51.1667	10.85	2.40595
S00AI-0106_S165	N	7	AEN	3	N7	21264	69.8333	9.36642	2.82275
S00AI-0107_S166	N	7	AEN	3	N10	22922	111.75	10.4623	3.46208
S00AI-0108_S167	Y	7	PBEN	3	A1	5583	74.2308	6.16465	3.16257
S00AI-0109_S168	Y	7	PBEN	3	A3	17305	90.6667	11.2231	2.54526
S00AI-0110_S169	Y	7	PBEN	3	A7	14320	92.6667	16.9392	2.87411
S00AI-0111_S170	Y	7	PBEN	3	A8	26091	59.8333	9.36582	1.70469
S00AI-0112_S171	Y	7	PBEN	3	A9	23182	89.625	17.9618	2.23343
S00AI-0113_S172	Y	7	AEN	3	A2	18155	97	13.2986	2.97711
S00AI-0114_S173	Y	7	AEN	3	A4	1620	30.3333	0.922774	2.09825
S00AI-0115_S174	Y	7	AEN	3	A5	25986	58.1111	12.6021	1.20198
S00AI-0116_S175	Y	7	AEN	3	A6	24988	67.1111	12.6032	1.72757
S00AI-0117_S176	Y	7	AEN	3	A10	18084	35	3.68545	2.07757
S00AI-0118_S177	N	8	PBEN	3	N2	23491	115.6	20.5971	3.33325
S00AI-0119_S178	N	8	PBEN	3	N3	23072	80.3333	13.6339	2.84557
S00AI-0120_S179	N	8	PBEN	3	N5	28624	49	9.62706	2.55461
S00AI-0121_S180	N	8	PBEN	3	N8	28874	67.5625	6.03603	2.85889
S00AI-0122_S181	N	8	PBEN	3	N9	28625	71.9091	8.68305	2.81764
S00AI-0123_S182	N	8	AEN	3	N1	28613	54.2727	5.91439	2.60206
S00AI-0124_S183	N	8	AEN	3	N4	32468	55	16.4066	1.69247
S00AI-0125_S184	N	8	AEN	3	N6	42981	26	3.17877	1.83405
S00AI-0126_S185	N	8	AEN	3	N7	44311	27.5	8.12005	1.79721
S00AI-0127_S186	N	8	AEN	3	N10	29383	51.2	13.1439	2.02326
S00AI-0128_S187	Y	8	PBEN	3	A1	1150	35.5	1.02588	2.646
S00AI-0129_S188	Y	8	PBEN	3	A3	1024	22.3333	0.92151	1.97276
S00AI-0130_S193	Y	8	PBEN	3	A7	27762	100.25	17.8255	2.62678
S00AI-0131_S194	Y	8	PBEN	3	A8	75101	54.3333	22.7036	0.911959
S00AI-0132_S195	Y	8	PBEN	3	A9	1374	31.5	1.02568	2.11805
S00AI-0133_S196	Y	8	AEN	3	A2	28820	38	21.238	0.13878
S00AI-0134_S197	Y	8	AEN	3	A4	37902	4	0	0.184364
S00AI-0135_S198	Y	8	AEN	3	A5	91015	2	0.353553	0.0116573
S00AI-0136_S199	Y	8	AEN	3	A6	53324	12	5.949	0.0793837
S00AI-0137_S200	Y	8	AEN	3	A10	25247	97.625	22.0191	2.43098
S00AI-0138_S201	N	10	PBEN	3	N2	40771	71	11.2881	2.66942
S00AI-0139_S202	N	10	PBEN	3	N3	28367	70.1538	7.99213	2.62394
S00AI-0140_S203	N	10	PBEN	3	N5	27872	98	20.566	2.44038
S00AI-0141_S204	N	10	PBEN	3	N8	44904	83.4615	10.7324	2.93293
S00AI-0142_S205	N	10	PBEN	3	N9	32894	109.619	10.9948	3.21546
S00AI-0143_S206	N	10	AEN	3	N1	22554	36	4.31008	1.45525
S00AI-0144_S207	N	10	AEN	3	N4	11481	38	12.8105	1.04105
S00AI-0145_S208	N	10	AEN	3	N6	14445	34	10.7406	1.54047
S00AI-0146_S209	N	10	AEN	3	N7	17605	20.5	2.22419	1.4841
S00AI-0147_S210	N	10	AEN	3	N10	25787	65	30.3167	1.27229
S00AI-0148_S211	Y	10	PBEN	3	A1	48945	16	7.14143	1.06304
S00AI-0149_S212	Y	10	PBEN	3	A3	84289	7	0	1.02909
S00AI-0150_S213	Y	10	PBEN	3	A7	51138	11	2.26635	1.48658
S00AI-0151_S214	Y	10	PBEN	3	A8	63608	10	2.25832	1.45434
S00AI-0152_S215	Y	10	PBEN	3	A9	53668	8	0.467707	1.56033
S00AI-0153_S216	Y	10	AEN	3	A2	69845	5	0.223607	1.07919
S00AI-0154_S217	Y	10	AEN	3	A4	91134	6.5	1.26529	0.817474
S00AI-0155_S218	Y	10	AEN	3	A5	60974	3	0	0.599561
S00AI-0156_S219	Y	10	AEN	3	A6	62905	2	0	0.461295
S00AI-0157_S220	Y	10	AEN	3	A10	77156	7.5	2.53969	0.0858741
S00AI-0158_S221	N	12	PBEN	3	N2	17370	79.1538	9.31933	3.06161
S00AI-0159_S222	N	12	PBEN	3	N3	19619	71.9286	6.85179	2.79177
S00AI-0160_S223	N	12	PBEN	3	N5	20430	47.0769	4.03512	2.27794
S00AI-0161_S224	N	12	PBEN	3	N8	26670	101.909	18.5459	2.72954
S00AI-0162_S225	N	12	PBEN	3	N9	29529	41.5	4.50786	2.38298
S00AI-0163_S226	N	12	AEN	3	N1	13594	17	0.0970143	1.76321
S00AI-0165_S228	N	12	AEN	3	N6	13301	14.5	2.56804	1.51567
S00AI-0166_S229	N	12	AEN	3	N7	12324	35	8.03136	1.69821
S00AI-0167_S230	N	12	AEN	3	N10	19098	33.6667	4.48658	1.61424
S00AI-0168_S231	Y	12	PBEN	3	A1	40922	19	7.18551	1.76441
S00AI-0169_S232	Y	12	PBEN	3	A3	50005	14.5	2.56804	1.34715
S00AI-0170_S233	Y	12	PBEN	3	A7	43875	13	0.240192	1.49365
S00AI-0171_S234	Y	12	PBEN	3	A8	67378	10.5	2.5565	1.03694
S00AI-0172_S235	Y	12	PBEN	3	A9	52193	26.6	5.33657	1.40236
S00AI-0173_S236	Y	12	AEN	3	A2	43184	13	4.12544	0.935851
S00AI-0174_S237	Y	12	AEN	3	A4	73795	5	0	1.00036
S00AI-0175_S238	Y	12	AEN	3	A5	44911	6	0.456435	0.623003
S00AI-0176_S239	Y	12	AEN	3	A6	30309	6	0.456435	0.895502
S00AI-0177_S240	Y	12	AEN	3	A10	33701	7	2.22004	1.01496
S00AI-0178_S241	N	14	PBEN	3	N2	22594	88	5.87675	3.18375
S00AI-0179_S242	N	14	PBEN	3	N3	20975	123.667	28.7812	2.67135
S00AI-0180_S243	N	14	PBEN	3	N5	10771	89.875	16.694	2.81162
S00AI-0181_S244	N	14	PBEN	3	N8	29267	87.3	14.1135	2.64351
S00AI-0182_S245	N	14	PBEN	3	N9	17609	91.75	9.89575	3.02948
S00AI-0183_S246	N	14	AEN	3	N1	22898	16.75	1.4172	1.41082
S00AI-0184_S247	N	14	AEN	3	N4	17850	39	10.7459	1.81906
S00AI-0185_S248	N	14	AEN	3	N6	14663	29	7.09419	1.83455
S00AI-0186_S249	N	14	AEN	3	N7	27560	31	6.63841	1.89763
S00AI-0187_S250	N	14	AEN	3	N10	17191	25.6667	2.2014	1.94349
S00AI-0188_S251	Y	14	PBEN	3	A1	54282	18.2	0.61906	1.15256
S00AI-0189_S252	Y	14	PBEN	3	A3	112202	17	3.40812	0.520882
S00AI-0190_S253	Y	14	PBEN	3	A7	53118	28.5	10.5015	0.938802
S00AI-0191_S254	Y	14	PBEN	3	A8	58673	10	0.158114	0.970873
S00AI-0192_S255	Y	14	PBEN	3	A9	78062	7	0.115728	0.191423
S00AI-0193_S256	Y	14	AEN	3	A2	53624	5	0	0.863193
S00AI-0194_S257	Y	14	AEN	3	A4	74322	5	0.447214	0.676446
S00AI-0195_S258	Y	14	AEN	3	A5	49473	6	0.456435	0.946465
S00AI-0196_S259	Y	14	AEN	3	A6	40490	5	0.447214	0.873026
S00AI-0197_S260	Y	14	AEN	3	A10	23421	12	4.12058	0.611042
S00AI-0198_S261	N	16	PBEN	3	N2	17679	70.8333	4.16471	2.99625
S00AI-0199_S262	N	16	PBEN	3	N3	20377	86.5	9.29505	3.14983
S00AI-0200_S263	N	16	PBEN	3	N5	24946	73.6154	8.6449	2.61152
S00AI-0201_S264	N	16	PBEN	3	N8	18994	85.5	9.29502	3.08849
S00AI-0202_S265	N	16	PBEN	3	N9	26621	93	12.4643	3.059
S00AI-0203_S266	N	16	AEN	3	N1	12413	22.75	1.41896	1.70948
S00AI-0204_S267	N	16	AEN	3	N4	8795	24.75	4.19707	1.37187
S00AI-0205_S268	N	16	AEN	3	N6	12691	24	5.51597	1.33891
S00AI-0206_S269	N	16	AEN	3	N7	13276	31.6	5.33863	1.8078
S00AI-0207_S270	N	16	AEN	3	N10	640	13	0	1.6657
S00AI-0208_S271	Y	16	PBEN	3	A1	55201	35	17.309	1.0732
S00AI-0209_S272	Y	16	PBEN	3	A3	47514	18.5	3.1489	1.2555
S00AI-0210_S273	Y	16	PBEN	3	A7	32738	26.2	4.3315	1.77034
S00AI-0211_S274	Y	16	PBEN	3	A8	37415	22	10.2053	1.25468
S00AI-0212_S275	Y	16	PBEN	3	A9	26691	11	0.476731	1.40391
S00AI-0213_S276	Y	16	AEN	3	A2	67526	5	0	0.721038
S00AI-0214_S277	Y	16	AEN	3	A4	38793	5	0.447214	0.81777
S00AI-0215_S278	Y	16	AEN	3	A5	52891	6	0.228218	0.787327
S00AI-0216_S279	Y	16	AEN	3	A6	34936	6	0.456435	1.3745
S00AI-0217_S280	Y	16	AEN	3	A10	51926	6	0.456435	0.912019
S00AI-0218_S281	N	18	PBEN	3	N2	21921	110.062	13.825	3.34703
S00AI-0219_S282	N	18	PBEN	3	N3	20128	68.0667	4.43684	3.06469
S00AI-0220_S283	N	18	PBEN	3	N5	9731	102.5	19.273	3.14048
S00AI-0221_S284	N	18	PBEN	3	N8	26680	90.6	15.1171	2.94686
S00AI-0222_S285	N	18	PBEN	3	N9	24024	68.3	9.56068	2.57141
S00AI-0223_S1	N	18	AEN	3	N1	107779	36.25	9.5358	1.70109
S00AI-0224_S2	N	18	AEN	3	N4	29098	80.75	28.1021	2.05383
S00AI-0225_S3	N	18	AEN	3	N6	61256	33.25	9.53364	1.48692
S00AI-0226_S4	N	18	AEN	3	N7	66760	32.5	6.34416	1.8044
S00AI-0227_S5	N	18	AEN	3	N10	36274	51	9.97546	1.78238
S00AI-0229_S7	Y	18	PBEN	3	A3	264955	26.6	5.33657	1.10324
S00AI-0230_S8	Y	18	PBEN	3	A7	127590	35	13.16	1.71361
S00AI-0231_S9	Y	18	PBEN	3	A8	2748	8	0.155902	1.0953
S00AI-0232_S10	Y	18	PBEN	3	A9	316733	13	4.49359	1.12564
S00AI-0233_S11	Y	18	AEN	3	A2	95549	6	0.456435	1.0801
S00AI-0234_S12	Y	18	AEN	3	A4	77417	7	2.22004	1.1182
S00AI-0235_S13	Y	18	AEN	3	A5	113303	5	0	1.31342
S00AI-0236_S14	Y	18	AEN	3	A6	118268	8	0.467707	1.31323
S00AI-0237_S15	Y	18	AEN	3	A10	208530	7	0	1.14347

## Sheet: Supp 2
EXPERIMENT 2 (AEN + ABX -> PBEN or AEN)
	aSample.ID	sample_name	Antibiotics	Days	Diet	Experiment	Mouse	counts	Newname	Bifidobacteriaceae	Shewanellaceae	Pseudomonadaceae	Enterobacteriaceae	Moraxellaceae	Alcaligenaceae	Oxalobacteraceae	Comamonadaceae	Rhodocyclaceae	Methylobacteriaceae	Planococcaceae	Turicibacteraceae	Staphylococcaceae	Enterococcaceae	Lactobacillaceae	Bacteroidaceae	Cytophagaceae	[Weeksellaceae]	Prevotellaceae	S24-7	Erysipelotrichaceae	Leuconostocaceae	Coriobacteriaceae	Anaeroplasmataceae	Peptostreptococcaceae	Clostridiaceae	Peptococcaceae	Ruminococcaceae	Verrucomicrobiaceae	Lachnospiraceae
1	S00AI-0001_S58	L1_00_S	N	0	LH	2	L1	20920	L1_DAY_0	0	0	0	0	0	0.00264936	0	0	0	0	0	0	0.00125844	0.000596105	0.0076169	0.201616	0	0	0	0.393761	0.0037091	0	0.000794807	0.0925288	0	0.000463638	0.00457014	0.113657	0.00417274	0.164326
2	S00AI-0002_S59	L2_00_S	N	0	LH	2	L2	28857	L2_DAY_0	0.000184732	0	0	0	0.000230915	0.0679352	0	0	0	0	0	0	0	0	0.00166259	0.00180114	0	0	0	0.6225	0.00170877	0	0.000369464	0.00826675	0	0.0040641	0.0280331	0.0865931	0.00254006	0.166951
3	S00AI-0003_S60	L3_00_S	N	0	LH	2	L3	34055	L3_DAY_0	0.000133529	0	0	0	0	0.0271398	0	0	0	0	0	0.00427293	0	0	0.00701028	0.0389571	0	0	0.000100147	0.342169	0.122947	0	0	0.00210308	0	0.0130525	0.0079116	0.022266	0.38887	0.0227
4	S00AI-0004_S61	L4_00_S	N	0	LH	2	L4	29234	L4_DAY_0	0	0	0	0	0	0.00450355	0	0	0	0	0	0.00633046	0	0	0.000424863	0.0313549	0	0	0	0.346221	0.00254918	0	0.00033989	0.0339466	0	0.0239623	0.0040362	0.0836555	0.346943	0.112674
5	S00AI-0005_S62	L5_00_S	N	0	LH	2	L5	32321	L5_DAY_0	0.000417552	0	0	0	0	0.015829	0	0	0	0	0	0.00315062	0	0	0.00254327	0.0330626	0	0	0.000455512	0.438126	0.0437291	0	0.000151837	0.0119951	0	0.01302	0.0127923	0.0512451	0.261805	0.109019
6	S00AI-0006_S63	AL1_00_S	Y	0	LH	2	AL1	45592	AL1_DAY_0	0	0	0	0	0	0.00707312	0	0	0	0	0	0	0	0	0.0124029	0.0119795	0	0	0	0.405982	0.000473202	0	0.000722255	0.00674935	0	0.00117055	0.0107342	0.0219914	0.466104	0.0532975
7	S00AI-0007_S64	AL2_00_S	Y	0	LH	2	AL2	25967	AL2_DAY_0	0	0	0	0	0	0.00310094	0	0	0	0	0	0	0	0	0.000981963	0.161662	0	0	0.00113701	0.189571	0.000516823	0	0.000310094	0.0151946	0	0	0.0312161	0.214998	0.0404155	0.33087
8	S00AI-0008_S65	AL3_00_S	Y	0	LH	2	AL3	33157	AL3_DAY_0	0	0	0	0	0.000180408	0.0224427	0	0	0	0	0	0.000216489	0	0	0.00216489	0.019484	0	0	0	0.4372	0.000974202	0	0.0019484	0.000180408	0	0.00202057	0.0294065	0.0571532	0.246293	0.179145
9	S00AI-0009_S66	AL4_00_S	Y	0	LH	2	AL4	28267	AL4_DAY_0	0.00270312	0	0	0	0	0.0208526	0	0	0	0	0	0.0074915	0	0	0.0100788	0.0366852	0	0	0	0.406627	0.0468026	0.000115848	0.000308928	0	0	0.0456441	0.0089203	0.0467254	0.278306	0.0854572
10	S00AI-0010_S67	AL5_00_S	Y	0	LH	2	AL5	41293	AL5_DAY_0	0.000197183	0	0	0	0	0.00780282	0	0	0	0	0	0.00383099	0	0	0.00290141	0.0303662	0	0	0	0.484761	0.00932394	0	0.000197183	0.0474085	0	0.0269014	0.0111831	0.0579718	0.249014	0.0654648
11	S00AI-0011_S68	V1_00_S	N	0	Vital	2	V1	25642	V1_DAY_0	0	0	0	0.000282074	0	0.0143858	0	0	0	0	0	0.00592356	0	0	0.00385501	0.113723	0	0	9.40247e-05	0.373325	0.00474825	0	0	0	0	0.015091	0.00940247	0.116027	0.239622	0.0997602
12	S00AI-0012_S69	V2_00_S	N	0	Vital	2	V2	33720	V2_DAY_0	0.000410018	0	0	0	0	0.0154098	0	0	0	0	0	0.0202617	0	0	0.00174258	0.00823453	0	0	0	0.587351	0.00239177	0	0	0.00222093	0	0.0157857	0.0090204	0.0687464	0.101138	0.16042
13	S00AI-0013_S70	V3_00_S	N	0	Vital	2	V3	27859	V3_DAY_0	0.000953554	0	0	0	0	0.0301164	0	0	0	0	0	0.0281298	0	0	0.00448965	0.0126743	0	0	0	0.617863	0.00842306	0	0.000317851	0.000317851	0	0.0444595	0.0143828	0.024554	0.0845882	0.124876
14	S00AI-0014_S71	V4_00_S	N	0	Vital	2	V4	66101	V4_DAY_0	0	0	0	0	0	0.0280912	0	0	0	0	0	0	0	0.000514878	0	0.28235	0	0	0	0.176179	0.0136746	0	0	0.00608768	0	0	0	9.08609e-05	0.255819	0.236905
15	S00AI-0015_S72	V5_00_S	N	0	Vital	2	V5	26170	V5_DAY_0	0	0	0	0	0	0.00201712	0	0	0	0	0	0.00255502	0	0	0.0003586	0.127258	0	0	0.00026895	0.399077	0.000313775	0	0.0001793	0.0333049	0	0.00336187	0.0117441	0.105383	0.212067	0.0942669
16	S00AI-0016_S73	AV1_00_S	Y	0	Vital	2	AV1	41727	AV1_DAY_0	0	0	0	5.88218e-05	0.000117644	0.00914679	0	0	0	0	0	0	0	0	0.00523514	0.0469692	0	0	0	0.493985	0.000294109	0	0.000205876	0.00470574	0	0.000588218	0.0136172	0.083674	0.193083	0.144319
17	S00AI-0017_S74	AV2_00_S	Y	0	Vital	2	AV2	25658	AV2_DAY_0	0	0	0	0	0.000141663	0.0144024	0	0	0	0	0	0	0	0	0	0.033763	0	0	0	0.414034	0	0	0	0	0	0.000330547	0.0123247	0.139963	0.114086	0.262643
18	S00AI-0018_S75	AV3_00_S	Y	0	Vital	2	AV3	29146	AV3_DAY_0	0	0	0	0	0.000189143	0.0120579	0	0	0	0	0	0	0	0	0.000472858	0.0475222	0	0	0	0.507187	0.00104029	0	0.00089843	0.0552771	0	0.000283715	0.017212	0.121288	0.00113486	0.230282
19	S00AI-0019_S76	AV4_00_S	Y	0	Vital	2	AV4	21423	AV4_DAY_0	0	0	0	0	0	0.0434954	0	0	0	0	0	0	0	0	0.00190539	0.0137976	0	0	0.000459921	0.391787	0.000985545	0	0.000525624	0.000854139	0	0	0.0513798	0.170105	0.0344284	0.283968
20	S00AI-0020_S77	AV5_00_S	Y	0	Vital	2	AV5	25885	AV5_DAY_0	0	0	0	0	0	0.010019	0	0	0	0	0	0	0	0	0.000664767	0.0737892	0	0	0	0.550617	0.000522317	0	0.000189934	0.0664292	0	0.00104463	0.0235992	0.0936372	0.0333333	0.141121
21	S00AI-0021_S78	L1_07_S	N	7	LH	2	L1	33514	L1_DAY_7	0	0	0	0	0	0.106439	0	0	0	0	0	0	0	0	0.000304361	0.0553068	0	0	0.000173921	0.71677	8.69603e-05	0	0	0	0	0.0112614	0.0280447	0.0638723	0.000565242	0.0166094
22	S00AI-0022_S79	L3_07_S	N	7	LH	2	L3	50195	L3_DAY_7	0.00926952	0	0	0	0	0.106035	0	0	0	0	0	0	0	0	0.00112846	0.00145088	0	0	0	0.512383	0.152181	0	0.000221662	0.000120907	0	0.000826196	0.0025995	0.00779849	0.195003	0.00743577
23	S00AI-0023_S80	L4_07_S	N	7	LH	2	L4	31538	L4_DAY_7	0.00241241	0	0	0	0	0.0753414	0	0	0	0	0	0.00976099	0	0	0.00319181	0.00616093	0	0	0	0.609041	0.0850653	0	0.000222684	0.000296912	0	0.00571556	0.00801663	0.0669908	0.0734486	0.0529988
24	S00AI-0024_S81	L5_07_S	N	7	LH	2	L5	29305	L5_DAY_7	0.0130284	0	0	0	0	0.0977333	0	0	0	0	0	0.000449255	0	0	0.00163365	0.0164182	0	0	0	0.588279	0.0997754	0	0	0	0	0.000449255	0.00530937	0.102716	0.00453339	0.0635491
25	S00AI-0028_S85	AL4_07_S	Y	7	LH	2	AL4	703	AL4_DAY_7	0	0	0.00833333	0.005	0.00666667	0.00833333	0.0433333	0	0	0	0	0.0116667	0	0	0.116667	0.0933333	0	0	0	0.0933333	0.0533333	0	0	0	0.01	0.025	0.005	0.106667	0.345	0.0533333
26	S00AI-0029_S86	AL5_07_S	Y	7	LH	2	AL5	825	AL5_DAY_7	0	0	0.0182584	0	0	0.0182584	0.0477528	0.00702247	0	0	0	0.00702247	0	0	0.00842697	0.0491573	0	0	0	0.106742	0.147472	0	0	0.00842697	0	0.125	0	0.140449	0.175562	0.134831
27	S00AI-0030_S87	V1_07_S	N	7	Vital	2	V1	29628	V1_DAY_7	0.00579447	0	0	0	0	0.0253072	0	0	0	0	0	0	0	0	0.00191985	0.0103323	0	0	0	0.40125	0.277262	0.000244345	0	0	0	0	0.000628316	0.00195476	0.273283	0.00202457
28	S00AI-0031_S88	V2_07_S	N	7	Vital	2	V2	34731	V2_DAY_7	0.00744197	0	0	0	0	0.0404879	0	0	0	0	0	0	0	0	0.00330754	0.0117536	0	0	0	0.363239	0.302847	0.00017719	0	0	0	0	0.000945012	0.00363239	0.252584	0.0135845
29	S00AI-0032_S89	V3_07_S	N	7	Vital	2	V3	42262	V3_DAY_7	0.00872861	0	0	0	0	0.0270905	0	0	0	0	0	0	0	0	0.000635697	0.033643	0	0	0	0.418998	0.247848	0	0	9.77995e-05	0	0	0.00254279	0.00418093	0.254474	0.00156479
30	S00AI-0033_S90	V4_07_S	N	7	Vital	2	V4	53324	V4_DAY_7	3.75347e-05	0	0	3.75347e-05	0	0.0484949	0	0	0	0	0	0	0	0.00412882	0.000300278	0.0588544	0	0	0	0.330343	0.202481	0	0	0.00379101	0	0	0	0.00191427	0.318201	0.0290143
31	S00AI-0034_S91	V5_07_S	N	7	Vital	2	V5	16092	V5_DAY_7	0	0	0	0	0	0.0106245	0	0	0	0	0	0	0	0	0.00485877	0.00330396	0	0	0	0.592576	0.124061	0	0.000129567	0	0	0	0.00265613	0.00485877	0.255507	0.00142524
32	S00AI-0035_S92	AV1_07_S	Y	7	Vital	2	AV1	213	AV1_DAY_7	0	0.0333333	0.105556	0.211111	0.0222222	0.0277778	0.244444	0.0277778	0	0.0222222	0.0277778	0	0	0	0	0.0388889	0	0	0.0277778	0.0833333	0.0388889	0	0	0	0	0	0	0.0111111	0.0666667	0.0111111
33	S00AI-0036_S93	AV2_07_S	Y	7	Vital	2	AV2	427	AV2_DAY_7	0.0249377	0	0.0249377	0.0573566	0	0.0074813	0.206983	0.0174564	0	0	0.0124688	0	0.0149626	0	0	0.206983	0	0	0.0897756	0.0723192	0	0	0	0	0.0174564	0	0	0.0623441	0.0224439	0.134663
34	S00AI-0037_S97	AV3_07_S	Y	7	Vital	2	AV3	22565	AV3_DAY_7	0.0107689	0	0	0.00177266	0.000709063	0.0355418	0.00921782	0.000531797	0	0	0	0	0	0.0167073	0.00199424	0	0	0	0	0.00181697	0.0182584	0.000265899	0.000443164	0	0	0	0	0	0.8577	0.0436517
35	S00AI-0038_S98	AV4_07_S	Y	7	Vital	2	AV4	905	AV4_DAY_7	0.0100334	0	0.0156076	0.0746934	0.00557414	0.0100334	0.576366	0.0367893	0	0	0	0	0.0100334	0	0.0479376	0.0133779	0.0200669	0	0	0.0278707	0	0.00780379	0.00891862	0	0	0	0	0	0.102564	0.0289855
36	S00AI-0039_S99	AV5_07_S	Y	7	Vital	2	AV5	527	AV5_DAY_7	0.00772201	0	0	0.0501931	0.00772201	0.00772201	0.42278	0.0810811	0.0173745	0	0	0	0	0	0.0733591	0.0135135	0	0.023166	0	0.1139	0.0135135	0.00772201	0.027027	0	0	0	0	0.0173745	0.0830116	0.019305
37	S00AI-0040_S100	L3_14_S	N	14	LH	2	L3	30159	L3_DAY_14	0.0064161	0	0	0.000385667	0	0.0851273	0	0	0	0	0	0	0	0	0.00224388	0.00610055	0	0	0.000385667	0.653601	0.178529	0	0.000175303	0	0	0.00108688	0.0140243	0.0311689	0.00147255	0.0175303
38	S00AI-0041_S101	L4_14_S	N	14	LH	2	L4	33994	L4_DAY_14	0.000604903	0	0	0.000254696	0	0.0428208	0	0	0	0	0	0.0017192	0	0	0.0031837	0.00604903	0	0	0	0.80312	0.0859599	0	0.000254696	0.00136899	0	0.00684495	0.0034384	0.0228908	0.000923273	0.018752
39	S00AI-0042_S102	L5_14_S	N	14	LH	2	L5	32205	L5_DAY_14	0.0319319	0	0	0.000173732	0	0.081237	0	0	0	0	0	0	0	0	0.0132036	0.00958999	0	0	0.000173732	0.600799	0.11164	0	0.000312717	0.00302293	0	0.00135511	0.0066713	0.0773106	0.000938151	0.0574357
40	S00AI-0043_S103	AL1_14_S	Y	14	LH	2	AL1	86940	AL1_DAY_14	0.018648	0	0	8.05283e-05	0.000126544	0.000356625	4.60162e-05	0	0	0	0	0.000586706	0	0.0256425	0.000287601	0.000172561	0	0	5.75202e-05	0.00054069	0.034075	0.00011504	0.000138048	0	0	0	0	0	0.761188	0.157904
41	S00AI-0044_S104	AL2_14_S	Y	14	LH	2	AL2	71226	AL2_DAY_14	0.0189504	0	0	0.000140477	0.00243025	0	5.61908e-05	0	0	0	0	0.000828815	0	0.0260023	0.000618099	0.000421431	0	0	0	0.00362431	0.0162532	0.000140477	0.000154525	0.0405838	0	0	0	0.00384907	0.632512	0.253435
42	S00AI-0045_S105	AL3_14_S	Y	14	LH	2	AL3	64560	AL3_DAY_14	0.0448575	0	0	0	0.000185874	0.0748761	0	0	0	0	0	0.000480173	0	0.0289343	0.000789963	0.000247831	0	0	7.74473e-05	0.000309789	0.046995	0.000232342	0	0	0	0	0	0	0.65584	0.14605
43	S00AI-0046_S106	AL4_14_S	Y	14	LH	2	AL4	60983	AL4_DAY_14	0.0013777	0	0	0	0.0134982	0.0534516	0	0	0	0	0	0.00101688	0	0.00580604	0.000688852	0.000196815	0	0	0	0.000213216	0.116859	0.000164012	0	0	0	0	0	0	0.667284	0.139443
44	S00AI-0047_S107	AL5_14_S	Y	14	LH	2	AL5	48999	AL5_DAY_14	0.000632666	0	0	0	0.010837	0.00573481	0	0	0	0	0	0.00175514	0	0.0103676	0.00116329	0	0	0	0	0.000183677	0.162391	0.000224494	0	0	0	0	0	0	0.69432	0.111063
45	S00AI-0048_S108	V1_14_S	N	14	Vital	2	V1	31587	V1_DAY_14	0.0115657	0	0	0	0	0.0201198	0	0	0	0	0	0	0	0	0.00179412	0.0216256	0	0	0.000416493	0.316535	0.258001	0.000704835	0	0	0	0	0.00233877	0.00826579	0.35498	0.00352417
46	S00AI-0049_S109	V2_14_S	N	14	Vital	2	V2	28863	V2_DAY_14	0.00270955	0	0	0	0	0.0341685	0	0	0	0	0	0	0	0	0.00161869	0.0290309	0	0	0	0.384651	0.148497	0.00035189	0	0	0	0	0.00457457	0.00802308	0.385953	0.000246323
47	S00AI-0050_S110	V3_14_S	N	14	Vital	2	V3	10434	V3_DAY_14	0.0065385	0	0	0	0	0.0221528	0	0	0	0	0	0.000585537	0	0.00458671	0.00722163	0.0364009	0	0	0.00429394	0.335122	0.177418	0	0	0.000390358	0	0	0.00361081	0.0164926	0.38099	0.000487948
48	S00AI-0051_S111	V4_14_S	N	14	Vital	2	V4	46196	V4_DAY_14	0.000485841	0	0	0	0	0.0372016	0	0	0	0	0	0	0	0.000300759	0.00164261	0.227327	0	0	0	0.184712	0.376781	0	9.25412e-05	0	0	0	0.00168888	0.00242921	0.164399	0.00268369
49	S00AI-0052_S112	V5_14_S	N	14	Vital	2	V5	58977	V5_DAY_14	0.000355139	0	0	0	0	0.0173663	0	0	0	0	0	0	0	0	0.00172242	0.0679203	0	0	0	0.321596	0.435667	0	0	0	0	0	0.000497194	0.00822146	0.140901	0.00575325
50	S00AI-0053_S113	AV1_14_S	Y	14	Vital	2	AV1	46994	AV1_DAY_14	0.000404307	0	0	0.000170234	0.779866	0	0.000255352	0	0	0	0	0	0	0.000191514	0.0017449	0	0	0	0	0.0006171	0	0.191876	0	0	0	0	0	0	0.0247053	0
51	S00AI-0054_S114	AV2_14_S	Y	14	Vital	2	AV2	62396	AV2_DAY_14	0.000272501	0	0	4.80885e-05	0.287906	0.000112206	0	0	0	0	0	0	0	0	0.00112206	0.000352649	0	0	0	0.000256472	6.4118e-05	0.0818145	0	0	0	8.01475e-05	0	0	0.627731	0
52	S00AI-0055_S115	AV3_14_S	Y	14	Vital	2	AV3	27162	AV3_DAY_14	0.00047868	0	0	0.00942632	0.826975	0	0.00114147	0.000220929	0	0	0	0	0	0.000883718	0.00268797	0.00047868	0	0	0	0.00110465	0	0.154651	0	0	0	0	0	0	0.00169379	0
53	S00AI-0056_S116	AV4_14_S	Y	14	Vital	2	AV4	39484	AV4_DAY_14	0.0002787	0	0	0.287314	0.317718	0	5.06727e-05	0	0	0	0	0	0	0	0.00149484	0	0	0	0.000354709	0.000709418	0	0.0739061	0	0	0	0	0	0	0.317946	0
EXPERIMENT 3
	Sample.ID	Antibiotics	Days	Diet	Experiment	Mouse	counts	Newname	Bifidobacteriaceae	Pseudomonadaceae	Enterobacteriaceae	Moraxellaceae	Alcaligenaceae	Oxalobacteraceae	Comamonadaceae	Methylobacteriaceae	Turicibacteraceae	Enterococcaceae	Lactobacillaceae	Bacteroidaceae	S24-7	Erysipelotrichaceae	Anaeroplasmataceae	Clostridiaceae	Peptococcaceae	Ruminococcaceae	[Mogibacteriaceae]	Verrucomicrobiaceae	Lachnospiraceae
S00AI-0058_S117	N1_00_S	N	0	Vital	3	N1	30257	N1_DAY_0	0.000610852	0	0	0.000862379	0.0284944	0	0	0	0.0193676	0	0.0358606	0.0940352	0.462235	0.00028746	0.0135106	0.0345311	0.045742	0.0193317	0.000503054	0.184765	0.0598635
S00AI-0059_S118	N2_00_S	N	0	LH	3	N2	26783	N2_DAY_0	0.000287191	0	0	0.00102568	0.0154673	0	0	0	0.0027078	0.000410273	0.0571921	0.133831	0.460655	0.00127185	0.0166161	0.00151801	0.0356117	0.0467301	0.000779519	0.132149	0.0897268
S00AI-0060_S119	N3_00_S	N	0	LH	3	N3	33389	N3_DAY_0	0.00126509	0	0	0.000923172	0.0565186	0	0	0	0.0327213	0	0.061408	0.105378	0.460834	0.001607	0.0163777	0.0225322	0.0417821	0.0183267	0.000410298	0.130167	0.0489281
S00AI-0061_S120	N4_00_S	N	0	Vital	3	N4	31885	N4_DAY_0	0.000426394	0	0.000177664	0.00117258	0.03468	0	0	0	0.0110862	0	0.0324415	0.0448779	0.535941	0.00390861	0.0375227	0.0407561	0.0422485	0.0303806	0.0020609	0.103258	0.0778524
S00AI-0062_S121	N5_00_S	N	0	LH	3	N5	32997	N5_DAY_0	0	0	0	0.000355758	0.0109218	0	0	0	0.000782667	0	0.00184994	0.111068	0.477961	0.000249031	0.0874453	0.0212032	0.0181437	0.0691593	0.000391334	0.0503042	0.14177
S00AI-0063_S122	N6_00_S	N	0	Vital	3	N6	32454	N6_DAY_0	0.00267035	0	0	0	0.0400997	0	0	0	0	0	0.0394321	0.211981	0.371979	0	0	0.00031154	0	0.0293738	0.000979127	0.20753	0.0920379
S00AI-0064_S123	N7_00_S	N	0	Vital	3	N7	34471	N7_DAY_0	0.00514911	0	0	0.000214546	0.0407995	0	0	0	0.000178789	0	0.15197	0.219302	0.314954	0.00257455	0	0.00046485	0	0.083387	0.00386183	0.099907	0.0748051
S00AI-0065_S124	N8_00_S	N	0	LH	3	N8	22388	N8_DAY_0	0	0	0	0.000159889	0.0198796	0	0	0	0.00362415	0	0.0642754	0.17252	0.34664	0.0014923	0.010606	0.00548953	0.0483398	0.0452486	0.00175878	0.191121	0.0871929
S00AI-0066_S125	N9_00_S	N	0	LH	3	N9	27366	N9_DAY_0	0	0	0	0	0.0257121	0	0	0	0	0	0.364892	0.138453	0.282546	0.00463582	0	0.00023896	0	0.0615561	0.00535271	0.0190212	0.0941025
S00AI-0067_S126	N10_00_S	N	0	Vital	3	N10	24871	N10_DAY_0	0.000268073	0	0	0	0.040613	0	0	0	0.00598695	0.000536145	0.0935573	0.116612	0.384729	0.00290412	0.0115271	0.01738	0.0239478	0.0423108	0.00339559	0.139353	0.115495
S00AI-0068_S127	A1_00_S	Y	0	LH	3	A1	34927	A1_DAY_0	0.000100247	0	0	0	0.033917	0	0	0	0.00501236	0	0.109102	0.107799	0.440787	0.00344182	0.0281361	0.000735147	0.0217202	0.0468823	0.0031745	0.121567	0.0754862
S00AI-0069_S128	A2_00_S	Y	0	Vital	3	A2	22918	A2_DAY_0	0.00310626	0	0	0	0.0208333	0	0	0	0.0265103	0	0.0160133	0.0724079	0.564428	0.000749786	0.00996144	0.0687125	0.0144066	0.0456834	0.00128535	0.0173522	0.133837
S00AI-0070_S129	A3_00_S	Y	0	LH	3	A3	32223	A3_DAY_0	0.00513772	0	0	0.000107036	0.028757	0	0	0	0.0147353	0	0.0402098	0.0574426	0.469602	0.000784929	0.00941915	0.0356786	0.0213001	0.0261881	0.000927644	0.242507	0.0460611
S00AI-0071_S130	A4_00_S	Y	0	Vital	3	A4	28637	A4_DAY_0	0.00261347	0	0	7.68669e-05	0.0559975	0	0	0	0.0343211	0	0.0428917	0.0619932	0.439871	0.00215227	0.00146047	0.0248664	0.0304009	0.0279027	0.00157577	0.212729	0.0600331
S00AI-0072_S131	A5_00_S	Y	0	Vital	3	A5	22468	A5_DAY_0	0.000414207	0	0	0.000207104	0.0245418	0	0	0	0.00807704	0	0.0333437	0.0540023	0.462825	0.00176038	0.0374858	0.00383142	0.0238687	0.0557109	0.00134617	0.198923	0.091488
S00AI-0073_S132	A6_00_S	Y	0	Vital	3	A6	24105	A6_DAY_0	0.000163693	0	0	0.000163693	0.00982157	0	0	0	0	0	0.012768	0.0584929	0.511322	0	0.0202434	0.00218257	0.0297375	0.0893763	0.000327386	0.115949	0.140885
S00AI-0074_S133	A7_00_S	Y	0	LH	3	A7	30607	A7_DAY_0	0.000906397	0	0	0	0.0327697	0	0	0	0.01384	0	0.0744291	0.080495	0.441311	0.00132473	0.00575214	0.0576608	0.0216838	0.0300505	0.0015339	0.185498	0.0511417
S00AI-0075_S134	A8_00_S	Y	0	LH	3	A8	33125	A8_DAY_0	0.00377528	0	0	0	0.0295096	0	0	0	0.0145816	0.000311721	0.10453	0.0840607	0.447492	0.00536852	0.000865891	0.0533735	0.0115683	0.0345664	0.00235522	0.121536	0.0846841
S00AI-0076_S135	A9_00_S	Y	0	LH	3	A9	39242	A9_DAY_0	0.000224699	0	0	0	0.0144257	0	0	0	0.000179759	0	0.0795884	0.27256	0.497169	0	0	0	0	0.071634	0.00107855	0.00103361	0.0592306
S00AI-0077_S136	A10_00_S	Y	0	Vital	3	A10	33241	A10_DAY_0	0.000127665	0	0	0	0.0515447	9.57488e-05	0	0	0.00625559	0	0.166124	0.145442	0.489691	0.00481935	0.00290438	0.00625559	0.0284374	0.0291076	0.00261713	0.0140112	0.0515447
S00AI-0078_S137	N1_04_S	N	4	Vital	3	N1	20250	N1_DAY_4	0	0	0	0.000500281	0.00850478	0	0	0	0.00381465	0	0.0229504	0.0841723	0.359765	0	0.0911763	0.00218873	0.00481521	0.168157	0.000750422	0.0350822	0.210681
S00AI-0079_S138	N2_04_S	N	4	LH	3	N2	20412	N2_DAY_4	0	0	0	0.000281057	0.00635188	0	0	0	0.00129286	0	0.0866217	0.058235	0.458909	0.0024733	0.0363125	0.00399101	0.0151209	0.0629005	0.000618325	0.188477	0.0772906
S00AI-0080_S139	N3_04_S	N	4	LH	3	N3	21595	N3_DAY_4	0.00113279	0	0	0.000205963	0.0509243	0	0	0	0.0119458	0	0.136759	0.0819216	0.480511	0.00205963	0.0188971	0.00180217	0.0275475	0.0242521	0.000875341	0.106689	0.0537048
S00AI-0081_S140	N4_04_S	N	4	Vital	3	N4	25606	N4_DAY_4	0	0	0	0	0.0357369	0	0	0	0.00194764	0	0.0687562	0.129269	0.431108	0.00326116	0.037594	0.000271764	0.0352387	0.0588821	0.000769997	0.0906785	0.105173
S00AI-0082_S141	N5_04_S	N	4	LH	3	N5	21659	N5_DAY_4	0.000327207	0	0	0	0.00790751	0	0	0	0	0	0.218193	0.0353929	0.461308	0.00109069	0.00365381	0	0.0214321	0.0572613	0	0.11894	0.0728036
S00AI-0083_S142	N6_04_S	N	4	Vital	3	N6	29863	N6_DAY_4	0	0	0	0	0.0241574	0	0	0	0	0	0.116258	0.25151	0.329827	0.0011202	0	0	0	0.071693	0.000730567	0.16954	0.0336548
S00AI-0084_S143	N7_04_S	N	4	Vital	3	N7	36091	N7_DAY_4	0	0	0	0	0.027951	0	0	0	0	0	0.0949473	0.22808	0.389078	0.0028811	0	0	0	0.15029	0.00124704	0.0358203	0.0673404
S00AI-0085_S144	N8_04_S	N	4	LH	3	N8	26927	N8_DAY_4	0	0	0	0	0.00500583	0	0	0	0	0	0.0192897	0.107409	0.432184	0.00258922	0.00081992	0.00211453	0.0144133	0.0751305	0.000776766	0.278341	0.0609761
S00AI-0086_S145	N9_04_S	N	4	LH	3	N9	31802	N9_DAY_4	0	0	0	8.79237e-05	0.0261133	0	0	0	0	0	0.0091001	0.375214	0.325142	0.0085286	0.000439618	0.00167055	0.000263771	0.0975513	0.00597881	0.0231679	0.124412
S00AI-0087_S146	N10_04_S	N	4	Vital	3	N10	26111	N10_DAY_4	0	0	0	8.72524e-05	0.0127389	0	0	0	0	0	0.0821045	0.0612948	0.455021	0.00152692	0.00405724	0.000261757	0.0194573	0.0434953	0.000828898	0.247099	0.0710671
S00AI-0088_S147	A1_04_S	Y	4	LH	3	A1	760	A1_DAY_4	0	0.0225734	0.0248307	0.00677201	0	0.311512	0.0406321	0	0.0180587	0	0.137698	0.027088	0.106095	0.0180587	0.0632054	0	0	0	0	0.0361174	0.106095
S00AI-0089_S148	A2_04_S	Y	4	Vital	3	A2	801	A2_DAY_4	0	0.00948509	0	0	0.0609756	0.0609756	0	0.00271003	0.0609756	0	0.188347	0	0	0	0.0677507	0.48374	0	0	0.00813008	0.00677507	0.0325203
S00AI-0090_S149	A3_04_S	Y	4	LH	3	A3	11668	A3_DAY_4	0.00152974	0.000449924	0	0	0.00602898	0.00575902	0.000809862	0.00107982	0.0380635	0.000449924	0.47224	0	0.00710879	0.00314946	0.107352	0.214614	0	0.00224962	0	0.00593899	0.126429
S00AI-0091_S150	A4_04_S	Y	4	Vital	3	A4	1378	A4_DAY_4	0	0	0.00761421	0	0.104907	0.0939086	0	0	0.142132	0	0.0617597	0.00507614	0.00338409	0	0.250423	0.269882	0	0.00930626	0	0.00423012	0.0228426
S00AI-0092_S151	A5_04_S	Y	4	Vital	3	A5	13087	A5_DAY_4	0	0.000470183	0.000783638	0	0.0537575	0.0121464	0.00109709	0	0.0134002	0	0.00250764	0	0.00603401	0.000313455	0.880574	0.00854165	0	0.00203746	0	0	0.013792
S00AI-0093_S152	A6_04_S	Y	4	Vital	3	A6	2693	A6_DAY_4	0	0	0.00438356	0	0.183014	0.0558904	0.00328767	0	0.568767	0.0569863	0.0131507	0.00493151	0.00712329	0.00164384	0.069589	0.00493151	0.00109589	0.00328767	0	0.0126027	0.00493151
S00AI-0094_S153	A7_04_S	Y	4	LH	3	A7	16224	A7_DAY_4	0.000580758	0	0.00116152	0.000322643	0.593276	0.00574305	0.000580758	0	0.00380719	0	0.010131	0	0.00277473	0.000258114	0.0643996	0.29838	0	0.00141963	0	0.00238756	0.012454
S00AI-0095_S154	A8_04_S	Y	4	LH	3	A8	16593	A8_DAY_4	0.000411664	0.000411664	0.000548885	0	0.213242	0.0177015	0.00343053	0	0.0136535	0.00109777	0.0695026	0	0.0360892	0.00102916	0.0572213	0.533242	0	0.00226415	0.000343053	0.00102916	0.0369125
S00AI-0096_S155	A9_04_S	Y	4	LH	3	A9	1373	A9_DAY_4	0	0	0.00539811	0.0121457	0.596491	0.0566802	0.00674764	0	0.00539811	0.0161943	0.102564	0.0148448	0.0310391	0	0.0107962	0.0188934	0	0.00674764	0	0.00944669	0.0958165
S00AI-0097_S156	A10_04_S	Y	4	Vital	3	A10	2584	A10_DAY_4	0	0.00129758	0	0	0.415225	0.0315744	0	0	0.0099481	0	0.0566609	0.00302768	0.0190311	0.00216263	0.0683391	0.0233564	0	0.00216263	0.0017301	0.00475779	0.342561
S00AI-0098_S157	N2_07_S	N	7	LH	3	N2	31599	N2_DAY_7	0	0	0	0	0.0115839	0	0	0	0.00333425	0	0.119002	0.118658	0.403169	0.000343737	0.0455108	0	0.0186649	0.0160525	0.000515606	0.215729	0.0462326
S00AI-0099_S158	N3_07_S	N	7	LH	3	N3	24784	N3_DAY_7	0	0	8.80049e-05	0	0.0110006	0	0	0	0.00849248	0	0.117267	0.0374901	0.459606	0.00149608	0.0153129	0.000572032	0.0700519	0.0266655	0.000440025	0.178606	0.071636
S00AI-0100_S159	N5_07_S	N	7	LH	3	N5	31072	N5_DAY_7	0.000152596	0	0	0	0.00579865	0	0	0	0	0	0.0694693	0.0859879	0.481326	0.000267043	0.0162515	0	0.0220883	0.100484	0.00137336	0.0811811	0.128486
S00AI-0101_S160	N8_07_S	N	7	LH	3	N8	24532	N8_DAY_7	0.00014595	0	0	0	0.02126	0.00014595	0	0	0	0	0.0735101	0.0719533	0.439747	0.0014595	0.0246169	0.00160545	0.0295305	0.0845536	0.0032109	0.143907	0.102554
S00AI-0102_S161	N9_07_S	N	7	LH	3	N9	23293	N9_DAY_7	0.00113856	0	0	0.000910851	0.00102471	0	0	0	0	0	0.00455425	0.175566	0.295229	0.00113856	0.00683138	0	0.00113856	0.303541	0.0026187	0.0250484	0.175908
S00AI-0103_S162	N1_07_S	N	7	Vital	3	N1	24240	N1_DAY_7	0	0	0	0	0.0148476	0	0	0	0.0130951	0	0.0476585	0.0557881	0.376643	0.000194723	0.0346607	0	0.0258008	0.0357317	0.000681531	0.328692	0.0651348
S00AI-0104_S163	N4_07_S	N	7	Vital	3	N4	18345	N4_DAY_7	0.000398947	0	0	0.000558525	0.00638315	0	0	0	0.00343094	0	0.0213835	0.0703742	0.486316	0.000558525	0.0365435	0	0.0179526	0.0994973	0.000478736	0.0525014	0.200351
S00AI-0105_S164	N6_07_S	N	7	Vital	3	N6	25303	N6_DAY_7	0	0	0	0	0.0167894	0	0	0	0	0	0.125755	0.173402	0.348397	0.0020572	0	0	0	0.0380251	0.000265446	0.243878	0.0501029
S00AI-0106_S165	N7_07_S	N	7	Vital	3	N7	21264	N7_DAY_7	0.000399148	0	0	0	0.033728	0	0	0	0	0	0.118348	0.183941	0.39529	0.00385844	0	0	0	0.0874135	0.00259447	0.0870809	0.0844864
S00AI-0107_S166	N10_07_S	N	7	Vital	3	N10	22922	N10_DAY_7	0	0	0	0	0.00904252	0	0	0	0	0	0.0199164	0.0762319	0.399931	0.00154524	0.0558004	0.00125909	0.0338236	0.106164	0.00360556	0.145367	0.145653
S00AI-0108_S167	A1_07_S	Y	7	LH	3	A1	5583	A1_DAY_7	0.00205198	0	0.00410397	0	0.0109439	0.0547196	0.00854993	0	0.00820793	0	0.0632695	0.0153899	0.233584	0.0324897	0.00239398	0.00307798	0.00718194	0.0212038	0.00136799	0.0649795	0.454856
S00AI-0109_S168	A3_07_S	Y	7	LH	3	A3	17305	A3_DAY_7	0.00193016	0	0.000701878	0	0.00719424	0.014213	0.00122829	0	0.0184243	0	0.149851	0.0159677	0.166345	0.0563257	0.0398315	0.0877347	0.00561502	0.0350939	0.00105282	0.0724689	0.301807
S00AI-0110_S169	A7_07_S	Y	7	LH	3	A7	14320	A7_DAY_7	0.00120361	0.00100301	0	0.00180542	0.0603811	0.0110331	0.00100301	0	0.00581745	0.00260782	0.0441324	0.00902708	0.180742	0.00220662	0.00461384	0.225276	0	0.0248746	0.00160481	0.0437312	0.372718
S00AI-0111_S170	A8_07_S	Y	7	LH	3	A8	26091	A8_DAY_7	0	0	0	0	0.0161096	0.00528973	0.00096177	0.0110604	0.00577062	0.0016831	0.0466458	0.0673239	0.285165	0.00120221	0.00553018	0.105314	0.00601106	0.0391921	0	0.0913681	0.309449
S00AI-0112_S171	A9_07_S	Y	7	LH	3	A9	23182	A9_DAY_7	0.00167946	0	0	0.00263916	0.0105566	0.003119	0	0.0364683	0.00359885	0.00431862	0.0525432	0.0513436	0.148273	0.00143954	0.00215931	0	0.00383877	0.0990883	0.00071977	0.0367083	0.536948
S00AI-0113_S172	A2_07_S	Y	7	Vital	3	A2	18155	A2_DAY_7	0	0	0	0.00078703	0.00362034	0.00346293	0.000472218	0	0.00330552	0.00173147	0.0503699	0.0179443	0.0901936	0.0129073	0.00078703	0.0453329	0.00173147	0.063592	0.00409255	0.0409255	0.638439
S00AI-0114_S173	A4_07_S	Y	7	Vital	3	A4	1620	A4_DAY_7	0.0150659	0	0.0094162	0	0.0583804	0.129944	0.0225989	0	0.0508475	0.0207156	0.205273	0.0263653	0.0207156	0.00376648	0.0320151	0.254237	0	0.0094162	0	0.0207156	0.0753296
S00AI-0115_S174	A5_07_S	Y	7	Vital	3	A5	25986	A5_DAY_7	0	0.000291305	0	0	0.000534058	0.000291305	0	0	0.000339855	0.93033	0.00412681	0.00383551	0.00796232	0.00184493	0.00145652	0	0.000485508	0.00839928	0	0.00194203	0.0380638
S00AI-0116_S175	A6_07_S	Y	7	Vital	3	A6	24988	A6_DAY_7	0	0	0	0	0.0164366	0.00887574	0	0	0.0404339	0.0407627	0.0667324	0.0456936	0.143327	0.00460224	0.00854701	0.00262985	0.00558843	0.134451	0.00197239	0.0167653	0.45858
S00AI-0117_S176	A10_07_S	Y	7	Vital	3	A10	18084	A10_DAY_7	0	0.108933	0	0.30809	0.00127706	0.353043	0.000830087	0	0.00044697	0.000638529	0.00753464	0.00159632	0.00810932	0.00044697	0.000319264	0.00140476	0	0.000766235	0	0.0012132	0.0268182
S00AI-0118_S177	N2_08_S	N	8	LH	3	N2	23491	N2_DAY_8	0.000569624	0	0	0.000362488	0.024442	0	0	0	0.000362488	0	0.0237688	0.0820776	0.369427	0	0.0204029	0.00139817	0.0116514	0.243022	0.00207136	0.139247	0.0794366
S00AI-0119_S178	N3_08_S	N	8	LH	3	N3	23072	N3_DAY_8	0.00107637	0	0	0	0.0411958	0	0	0	0.0069475	0	0.0932531	0.00895347	0.589119	0.000880669	0.00151671	0	0.00298449	0.10343	0.000978521	0.0863545	0.0627722
S00AI-0120_S179	N5_08_S	N	8	LH	3	N5	28624	N5_DAY_8	0.000408831	0	0	0	0.0591318	0	0	0	0.000966327	0	0.148368	0.0402884	0.469189	0.000557496	0.00312198	0	0.0111128	0.0889021	0.00665279	0.151379	0.0196982
S00AI-0121_S180	N8_08_S	N	8	LH	3	N8	28874	N8_DAY_8	0.000232054	0	0.000116027	0	0.0588258	0	0	0	0	0	0.0491182	0.049505	0.328744	0.00158571	0.00688428	0.00116027	0.010017	0.139194	0.010133	0.279471	0.0642404
S00AI-0122_S181	N9_08_S	N	8	LH	3	N9	28625	N9_DAY_8	0	0	0	0	0.0307528	0	0	0	0	0	0.136191	0.0944748	0.335233	0.00403705	0.00597641	0.00245389	0	0.0653843	0.0104884	0.2444	0.0669675
S00AI-0123_S182	N1_08_S	N	8	Vital	3	N1	28613	N1_DAY_8	0	0	0	0	0.0725462	0	0	0	0.00738149	0	0.0645881	0.0810042	0.520241	0.000307562	0.00349852	0	0.0154934	0.0339856	0.00065357	0.141632	0.0530929
S00AI-0124_S183	N4_08_S	N	8	Vital	3	N4	32468	N4_DAY_8	0.000504255	0	0	0	0.0262212	0	0	0	0.00368736	0	0.127167	0.0110621	0.603939	0.00122912	0.000409707	0	0.0480303	0.0069335	0.00015758	0.148377	0.0213993
S00AI-0125_S184	N6_08_S	N	8	Vital	3	N6	42981	N6_DAY_8	0	0	0	0	0.0215159	0	0	0	0.000187095	0	0.134708	0.0890105	0.520756	0.000210482	0	0	0	0.00900395	0.000140321	0.205571	0.0176571
S00AI-0126_S185	N7_08_S	N	8	Vital	3	N7	44311	N7_DAY_8	0.000529881	0	0	9.21532e-05	0.0460996	0	0	0	0	0	0.187601	0.0560982	0.530779	0.000990646	0	0	0.000184306	0.00734921	0.000414689	0.146224	0.0226466
S00AI-0127_S186	N10_08_S	N	8	Vital	3	N10	29383	N10_DAY_8	0.000295236	0	0	0.000110713	0.0476806	0	0	0	0	0	0.0573495	0.0488984	0.515961	0	0.00110713	0.00922611	0.0184153	0.010038	0.000369045	0.230025	0.0573126
S00AI-0128_S187	A1_08_S	Y	8	LH	3	A1	1150	A1_DAY_8	0.00730816	0.00974421	0	0.00852619	0.00974421	0.0353228	0.0109622	0	0	0	0.11084	0.0292326	0.574909	0	0	0	0	0.0182704	0	0.0962241	0.088916
S00AI-0129_S188	A3_08_S	Y	8	LH	3	A3	1024	A3_DAY_8	0	0	0.00306748	0	0.00408998	0.0184049	0	0	0.0245399	0	0.345603	0.00306748	0.0501022	0	0.00817996	0.367076	0	0.00204499	0	0.0102249	0.154397
S00AI-0130_S193	A7_08_S	Y	8	LH	3	A7	27762	A7_DAY_8	0.000498543	0.00199417	0.0067495	0.00398834	0.091195	0.00544562	0.00118883	7.66989e-05	0.00176407	0.00203252	0.00260776	0.0180242	0.563967	0.0582145	0.00069029	0.0167587	0.00329805	0.0452907	0.000421844	0.147147	0.0253873
S00AI-0131_S194	A8_08_S	Y	8	LH	3	A8	75101	A8_DAY_8	0	0	6.7574e-05	0.837755	0.00178395	0.000108118	0	0.000378414	8.10888e-05	0.000608166	0.00448691	0.00444637	0.128026	0.000256781	8.10888e-05	0.00200019	6.7574e-05	0.00497344	9.46035e-05	0.0106361	0.00395983
S00AI-0132_S195	A9_08_S	Y	8	LH	3	A9	1374	A9_DAY_8	0.00560448	0.0104083	0	0.0384307	0.296237	0.0872698	0.00640512	0.403523	0	0.0296237	0.0288231	0.011209	0.0248199	0.00240192	0	0	0	0.0120096	0	0.0104083	0
S00AI-0133_S196	A2_08_S	Y	8	Vital	3	A2	28820	A2_DAY_8	0.00020821	0	0.000104105	0.981365	0.000277614	0.0060034	0.000485824	0	0	0.00131867	0.00294965	0.000694035	0.000381719	0	0	0.00322726	0	0	0	0.000728737	0.00020821
S00AI-0134_S197	A4_08_S	Y	8	Vital	3	A4	37902	A4_DAY_8	0	0	0	0.971811	0	0.000926392	0.000211747	0	0.00031762	0.0240862	0.000423493	0.000555835	0.000397025	0	7.9405e-05	0.000741113	0	0	0	0.00031762	0
S00AI-0135_S198	A5_08_S	Y	8	Vital	3	A5	91015	A5_DAY_8	0	0	9.88848e-05	0.00035159	6.59232e-05	0.000153821	0	0	0	0.998396	0.000120859	0.000186782	0.000241718	0	0	0	0	0.000120859	0	0.000120859	0
S00AI-0136_S199	A6_08_S	Y	8	Vital	3	A6	53324	A6_DAY_8	0	0.000150128	0	0.000450383	0.000487915	0.000525447	0.000150128	0	0.000882	0.994783	0.000919532	0.000525447	0.000300255	0.000112596	0	0	0	9.38298e-05	0	0.000394085	7.50638e-05
S00AI-0137_S200	A10_08_S	Y	8	Vital	3	A10	25247	A10_DAY_8	0.000459828	0.000585235	0.0048909	0.00409665	0.0402558	0.00698102	0.000376223	0	0.00050163	0.0016303	0.00259176	0.0617423	0.671349	0.00367862	0.0015885	0.000919656	0.00380403	0.0456484	0	0.124279	0.0229496
S00AI-0138_S201	N2_10_S	N	10	LH	3	N2	40771	N2_DAY_10	0	0	0	0	0.0420483	0	0	0	0.00244241	0	0.0023869	0.0867888	0.577241	0.000222037	0.00466278	0.000610602	0.0186234	0.0663891	0.00124896	0.179073	0.0174022
S00AI-0139_S202	N3_10_S	N	10	LH	3	N3	28367	N3_DAY_10	0.000653408	0	8.1676e-05	0	0.0428391	0	0	0	0.00432883	0	0.00142933	0.011598	0.665006	0.0149059	0.0052681	0.000245028	0.0102095	0.112795	0.000775922	0.0929473	0.0345489
S00AI-0140_S203	N5_10_S	N	10	LH	3	N5	27872	N5_DAY_10	0	0	0	0.000119574	0.0215632	0	0	0	0.00362709	0	0.00159432	0.0280601	0.677349	0.00733389	0.00115589	0.000279007	0.00577943	0.0953007	0.00406553	0.136195	0.0166208
S00AI-0141_S204	N8_10_S	N	10	LH	3	N8	44904	N8_DAY_10	0	0	0.000227669	0.000480635	0.0100175	0	0	0	0.000177076	0	0.000683008	0.0544889	0.578179	0.000252966	0.00250436	0.000328856	0.000986568	0.18636	0.000303559	0.134224	0.0304318
S00AI-0142_S205	N9_10_S	N	10	LH	3	N9	32894	N9_DAY_10	0	0	0	0	0.0261648	0	0	0	0.000213881	0	0.000819877	0.0462339	0.511781	0.000427762	0.0228853	0.000285174	0	0.186611	0.00256657	0.0905073	0.10801
S00AI-0143_S206	N1_10_S	N	10	Vital	3	N1	22554	N1_DAY_10	0	0	0.0002275	0	0.016198	0	0	0	0	0.000591501	0.00823551	0.0118755	0.777232	0.0803531	0	0	0.0039585	0.0115115	0	0.0705251	0.017836
S00AI-0144_S207	N4_10_S	N	10	Vital	3	N4	11481	N4_DAY_10	0.000526131	0	0.000526131	0	0.00911961	0	0	0	0	0.00061382	0.00683971	0.00350754	0.751491	0.0207822	0	0	0.00201684	0.00543669	0	0.184497	0.014644
S00AI-0145_S208	N6_10_S	N	10	Vital	3	N6	14445	N6_DAY_10	0.00111042	0	0.000416406	0	0.0163093	0	0	0	0	0	0.00569089	0.0199181	0.525644	0.0694011	0	0	0.000763412	0.00728711	0	0.347908	0.00402526
S00AI-0146_S209	N7_10_S	N	10	Vital	3	N7	17605	N7_DAY_10	0.00301548	0	0.000512062	0.000568958	0.0143946	0	0	0	0	0.00199135	0.0184342	0.0159308	0.553254	0.0208807	0	0.00039827	0.00039827	0.00358443	0	0.364929	0.000455166
S00AI-0147_S210	N10_10_S	N	10	Vital	3	N10	25787	N10_DAY_10	0.000549386	0	0.000392418	0.00062787	0.0192285	0	0	0	0	0.000667111	0.00451281	0.0142448	0.73394	0.0276655	0	0	0.00043166	0.0117333	0	0.176078	0.00930032
S00AI-0148_S211	A1_10_S	Y	10	LH	3	A1	48945	A1_DAY_10	0	0.0373805	0.0013511	0.203484	0.00049131	0	0	0	0.0431943	0.646543	0.000675551	0.000511781	0.00405331	0.00032754	0	0.0580769	0	0.00200618	0	0.000429896	0.000716494
S00AI-0149_S212	A3_10_S	Y	10	LH	3	A3	84289	A3_DAY_10	0	0	0.559207	0.0239652	0.341231	0	0	0	0.0525217	0.0117453	0.000735565	0.000201687	0.000177959	0	0	0.0097403	0	3.55918e-05	0	0.000344054	0
S00AI-0150_S213	A7_10_S	Y	10	LH	3	A7	51138	A7_DAY_10	0	0.00925111	0.010718	0.310841	0.000176025	0.000215142	0	0	0.0120284	0.327896	0.000254259	0.000332492	0.00148644	0	0	0.111893	0	0.00011735	0	0.000352051	0
S00AI-0151_S214	A8_10_S	Y	10	LH	3	A8	63608	A8_DAY_10	0.00012577	0	0.304726	0.0524777	0.400846	0	0	0	0.180087	0.0190228	0	0.00036159	4.71639e-05	0	0	0.0420073	0	0	0	0.000298705	0
S00AI-0152_S215	A9_10_S	Y	10	LH	3	A9	53668	A9_DAY_10	7.45323e-05	0	0.349985	0.0568868	0.323153	0	0	0	0.0919729	0.0341731	0.000614892	0	0	0	0	0.142729	0	7.45323e-05	0	0.000335395	0
S00AI-0153_S216	A2_10_S	Y	10	Vital	3	A2	69845	A2_DAY_10	0.000171858	0	0.000157537	0.472696	0.000229144	0	0	0	0	0.315875	0.000486932	0.000214823	0.000157537	4.29646e-05	0	0	0	5.72861e-05	0	0.209882	0
S00AI-0154_S217	A4_10_S	Y	10	Vital	3	A4	91134	A4_DAY_10	0	0	0	0.0303955	0	4.38924e-05	0	0	0.00519027	0.41001	0.000329193	0	0.000449897	0	0	0.00250187	0	0	0	0.55108	0
S00AI-0155_S218	A5_10_S	Y	10	Vital	3	A5	60974	A5_DAY_10	0	0	0	0.00127923	0	0	0	0	0	0.203792	0.0402795	0	0.000262407	0	0	0	0	0	0	0.754256	0
S00AI-0156_S219	A6_10_S	Y	10	Vital	3	A6	62905	A6_DAY_10	0	0	0	0.824979	7.949e-05	0	0	0	0	0.173304	0.000508736	0	0.000349756	0	0	0	0	6.3592e-05	0	0.000572328	0
S00AI-0157_S220	A10_10_S	Y	10	Vital	3	A10	77156	A10_DAY_10	0	5.18444e-05	0	0.99234	0	0.000466599	0	0	0	0.00553439	0.00059621	0.000336988	0.000155533	0	0	0	0	0	0	0.000401794	0
S00AI-0158_S221	N2_12_S	N	12	LH	3	N2	17370	N2_DAY_12	0.00013449	0	0	0.00121041	0.0225943	0	0	0	0.00611929	0	0.00174837	0.0548719	0.597808	0	0.00524511	0.00040347	0.0046399	0.155067	0.0013449	0.0478112	0.0993881
S00AI-0159_S222	N3_12_S	N	12	LH	3	N3	19619	N3_DAY_12	0	0	0.000490647	0.0015946	0.0369825	0	0	0	0.00245324	0.00183993	0.0017786	0.0126955	0.679362	0.0188286	0.00171726	0.000919963	0.0109782	0.0998467	0.00153327	0.0531125	0.0739037
S00AI-0160_S223	N5_12_S	N	12	LH	3	N5	20430	N5_DAY_12	0	0	0	0.000413544	0.0660636	0	0	0	0.00191264	0.00087878	0.00263634	0.0523133	0.684311	0.0591367	0.00108555	0.000568622	0.00547945	0.038046	0.0022228	0.0729904	0.0116309
S00AI-0161_S224	N8_12_S	N	12	LH	3	N8	26670	N8_DAY_12	0.000470548	0	0	0.000727211	0.0214741	0	0	0	0.00722933	0.000812765	0.00556102	0.0718655	0.55777	0	0.000727211	0.00269496	0.00804209	0.108525	0.00248107	0.173247	0.0371733
S00AI-0162_S225	N9_12_S	N	12	LH	3	N9	29529	N9_DAY_12	0.000248765	0	0	0	0.0684104	0	0	0	0.000355379	0	0.00781833	0.0313444	0.553929	0.102207	0.00220335	0.00216781	0.0226732	0.0445645	0.00149259	0.139451	0.0228508
S00AI-0163_S226	N1_12_S	N	12	Vital	3	N1	13594	N1_DAY_12	0.00259702	0	0	0.000445203	0.0250798	0	0	0	0	0	0.00192921	0.0293092	0.458411	0.267715	0	0	0.000593604	0.00534244	0	0.206055	0.00230022
S00AI-0165_S228	N6_12_S	N	12	Vital	3	N6	13301	N6_DAY_12	0.00112952	0	0	0.000828313	0.0164157	0	0	0	0.000150602	0	0.00158133	0.00677711	0.385693	0.190437	0	0	0.000451807	0.000753012	0	0.393675	0.00210843
S00AI-0166_S229	N7_12_S	N	12	Vital	3	N7	12324	N7_DAY_12	0.00336956	0.000336956	0	0	0.0145733	0	0	0	0	0	0.000589672	0.0156684	0.575941	0.172858	0	0	0.00101087	0.0208912	0	0.192317	0.00244293
S00AI-0167_S230	N10_12_S	N	12	Vital	3	N10	19098	N10_DAY_12	0.00275571	0.000270168	0	0	0.0188577	0	0	0	0	0.00108067	0.00167504	0.0152375	0.671476	0.204733	0	0	0.00291781	0.0131302	0	0.0515481	0.0152915
S00AI-0168_S231	A1_12_S	Y	12	LH	3	A1	40922	A1_DAY_12	0.0033234	0	0.134451	0.00205269	0.280192	0	0	0	0.053101	0.0149797	0.000562045	0.000268804	0.000464298	0.00117296	0	0.0113142	0	0.0550071	0	0.355212	0.0878989
S00AI-0169_S232	A3_12_S	Y	12	LH	3	A3	50005	A3_DAY_12	0.000494397	0	0.037739	0.00358438	0.386124	0	0	0	0.0301376	0.00990854	0.000267798	0	0.000247198	0.000597396	0	0.00183339	0	0.0149349	0	0.469533	0.0445987
S00AI-0170_S233	A7_12_S	Y	12	LH	3	A7	43875	A7_DAY_12	0.0147915	0	0.0678367	0.00264299	0.177242	0	0	0	0.0290265	0.0108733	0.000973732	0.000556419	0.0801011	0	0	0.00403403	0	0.0216771	0	0.55512	0.0338952
S00AI-0171_S234	A8_12_S	Y	12	LH	3	A8	67378	A8_DAY_12	0.00295406	0	0.0490611	0.00103912	0.237275	0	0	0	0.0137312	0.00261263	0.000222668	0.00016329	0	0	0	0.000831292	0	0.00141023	0	0.656543	0.0340681
S00AI-0172_S235	A9_12_S	Y	12	LH	3	A9	52193	A9_DAY_12	0.000727836	0	0.02963	0.000962622	0.742722	0	0	0	0.0156602	0.00324005	0.000680879	0.000305222	0.00016435	0.00645661	0	0.00387397	0	0.035664	0	0.119647	0.0396788
S00AI-0173_S236	A2_12_S	Y	12	Vital	3	A2	43184	A2_DAY_12	0	0	0.000115835	0.00620873	0.000139002	0	0	0	0	0.0480482	0.0378084	0.00347504	0.0032897	0.000741341	0	0	0	0	0	0.687942	0.211699
S00AI-0174_S237	A4_12_S	Y	12	Vital	3	A4	73795	A4_DAY_12	0	0	0	8.13063e-05	0	0	0	0	0	0.0722407	0.0125754	0.564578	0	0	0	0	0	0	0	0.338126	0.0123992
S00AI-0175_S238	A5_12_S	Y	12	Vital	3	A5	44911	A5_DAY_12	0	0	0.000445325	0.000757053	0.000289461	0	0	0	0	0.034201	0.0116453	0.0265191	0	0	0	0	0	0	0	0.816147	0.109995
S00AI-0176_S239	A6_12_S	Y	12	Vital	3	A6	30309	A6_DAY_12	0	0	0.030329	0.0206594	0.000231015	0	0	0	0	0.370813	0.000825055	0.000396027	0	0.00792053	0	0	0	0	0	0.567968	0
S00AI-0177_S240	A10_12_S	Y	12	Vital	3	A10	33701	A10_DAY_12	0.000237544	0	0.105143	0.103302	0.000237544	0	0	0	0	0.1286	0.000475088	0.000445395	0	0	0	0	0	0	0	0.659243	0.000267237
S00AI-0178_S241	N2_14_S	N	14	LH	3	N2	22594	N2_DAY_14	0	0	0	0	0.0102752	0	0	0	0	0	0.00239578	0.00665495	0.676995	0	0.00319438	0	0.00244902	0.177181	0	0.0282702	0.0893361
S00AI-0179_S242	N3_14_S	N	14	LH	3	N3	20975	N3_DAY_14	0	0	0	0	0.0864457	0	0	0	0.00112867	0	0.0065668	0.0353991	0.577519	0.0278063	0.00210343	0.00410425	0.00754156	0.0544839	0.00451467	0.149395	0.0410425
S00AI-0180_S243	N5_14_S	N	14	LH	3	N5	10771	N5_DAY_14	0	0	0	0	0.027027	0	0	0	0.00179476	0	0.0045397	0.0218539	0.652766	0.0111909	0.00654561	0.0045397	0.0100296	0.135769	0.000422297	0.0285051	0.094489
S00AI-0181_S244	N8_14_S	N	14	LH	3	N8	29267	N8_DAY_14	0	0	0	0.000591459	0.0235007	0	0	0	0.00717637	0	0.0124995	0.0174283	0.677339	0.000788612	0.00157722	0.00216868	0.0183352	0.115808	0.0024447	0.0774023	0.0411261
S00AI-0182_S245	N9_14_S	N	14	LH	3	N9	17609	N9_DAY_14	0.000239492	0	0	0.000478985	0.0446054	0	0	0	0	0	0.00580769	0.0257454	0.539935	0.0279009	0.00544845	0	0.00413124	0.10837	0.00257454	0.0720872	0.161957
S00AI-0183_S246	N1_14_S	N	14	Vital	3	N1	22898	N1_DAY_14	0.00126422	0	0.000361206	0	0.0133195	0	0	0	0	0.000767564	0.000677262	0.0148998	0.544564	0.122314	0	0	0.000948167	0.00261875	0	0.295467	0.00279935
S00AI-0184_S247	N4_14_S	N	14	Vital	3	N4	17850	N4_DAY_14	0.000854896	0	0	0	0.0253619	0	0	0	0	0	0.00136783	0.00889092	0.509176	0.354725	0	0	0.00148182	0.0195486	0	0.0434287	0.0347658
S00AI-0185_S248	N6_14_S	N	14	Vital	3	N6	14663	N6_DAY_14	0.00075883	0	0	0.000275938	0.0292494	0	0	0	0	0	0.00124172	0.0215922	0.421496	0.252414	0	0	0.00200055	0.0137279	0	0.254484	0.00227649
S00AI-0186_S249	N7_14_S	N	14	Vital	3	N7	27560	N7_DAY_14	0.00163953	0	0	0	0.0426277	0	0	0	0	0	0.00238477	0.0304058	0.495808	0.142751	0	0	0.00368894	0.0106942	0.000260834	0.265305	0.00383798
S00AI-0187_S250	N10_14_S	N	14	Vital	3	N10	17191	N10_DAY_14	0.000657973	0	0	0.000837421	0.0311042	0	0	0	0	0	0.00173466	0.0148941	0.55192	0.222694	0	0	0.00203374	0.00927144	0	0.162519	0.00233281
S00AI-0188_S251	A1_14_S	Y	14	LH	3	A1	54282	A1_DAY_14	0.00171193	0	0.00432792	0.000115411	0.0452797	0	0	0	0.00217358	0.0037124	0.000596291	0.000173117	0.0102331	0.000653997	0	0.00105794	0	0.0189467	0	0.763888	0.146572
S00AI-0189_S252	A3_14_S	Y	14	LH	3	A3	112202	A3_DAY_14	0	0	0	0.000191601	0.0447889	0	0	0	0	0.000638669	0.000410573	0.000145981	0.000401449	0.0189867	0	0	0	0.00299262	0	0.921508	0.0098355
S00AI-0190_S253	A7_14_S	Y	14	LH	3	A7	53118	A7_DAY_14	0.00147029	0	0.00422708	0.00122524	0.024852	0	0	0	0.00183786	0.00724934	0	0.000224627	0.000530937	0.000490096	0	0.00100061	0	0.0316725	0	0.846212	0.0783133
S00AI-0191_S254	A8_14_S	Y	14	LH	3	A8	58673	A8_DAY_14	0	0	0.148757	0.000136349	0.00864111	0	0	0	0.000255654	0.00248837	0.000136349	0.000204523	0.000443134	0.0498014	0	0.000204523	0	0.0150325	0	0.724047	0.0494947
S00AI-0192_S255	A9_14_S	Y	14	LH	3	A9	78062	A9_DAY_14	0	0	8.96758e-05	0	0.00358703	0	0	0	0	0.000986433	0.000256216	0.000140919	0.000243406	0.00895476	0	0	0	0.001422	0	0.970817	0.0134514
S00AI-0193_S256	A2_14_S	Y	14	Vital	3	A2	53624	A2_DAY_14	0	0	0.0444913	0.000130582	0.000130582	0	0	0	0	0.00602544	0.000690221	0.651979	0.000447711	0.000130582	0	0	0	0	0	0.276424	0.0195501
S00AI-0194_S257	A4_14_S	Y	14	Vital	3	A4	74322	A4_DAY_14	0	0	0.000376739	0	5.38199e-05	0	0	0	0	0.00470924	0.000807298	0.707691	0.000753478	0	0	0	0	0	0	0.276782	0.00882646
S00AI-0195_S258	A5_14_S	Y	14	Vital	3	A5	49473	A5_DAY_14	0	0	0.0594668	0.000101065	0	0	0	0	0	0.00741819	0.00026277	0.612152	0.000505326	0	0	0	0	0	0	0.304307	0.0157864
S00AI-0196_S259	A6_14_S	Y	14	Vital	3	A6	40490	A6_DAY_14	0	0	0.0562361	0.000666831	7.40924e-05	0	0	0	0	0.0583354	0.000740924	0.000395159	0.000543344	0.000444554	0	0	0	0	0	0.720845	0.161003
S00AI-0197_S260	A10_14_S	Y	14	Vital	3	A10	23421	A10_DAY_14	0.000170787	0	0.053926	0.00187866	0.000213484	0	0	0	0	0.0515776	0.00209214	0.000768541	0.00213484	0.000896631	0	0	0	8.53935e-05	0	0.850476	0.0352248
S00AI-0198_S261	N2_16_S	N	16	LH	3	N2	17679	N2_DAY_16	0	0	0	0.00077821	0.0260347	0	0	0	0	0	0.00495225	0.0173329	0.672444	0.000141493	0.00332508	0.00389105	0.0165547	0.0933852	0.00459851	0.0762646	0.0802971
S00AI-0199_S262	N3_16_S	N	16	LH	3	N3	20377	N3_DAY_16	0	0	0.000565547	0	0.0609094	0	0	0	0	0.00118765	0.00203597	0.0158919	0.528447	0.014987	0.00435471	0.0018663	0.023244	0.147382	0.0017532	0.0820043	0.114014
S00AI-0200_S263	N5_16_S	N	16	LH	3	N5	24946	N5_DAY_16	0.000359599	0	0	0	0.0760102	0	0	0	0	0.000359599	0.00310154	0.00782128	0.683238	0.0186093	0.00242729	0.00265204	0.0108779	0.0827527	0.00112375	0.0129905	0.0972266
S00AI-0201_S264	N8_16_S	N	16	LH	3	N8	18994	N8_DAY_16	0.00066024	0	0	0	0.033012	0	0	0	0.000528192	0	0.00765879	0.0132708	0.625974	0.00066024	0.00158458	0.000924336	0.00706457	0.131256	0.00198072	0.0318896	0.142678
S00AI-0202_S265	N9_16_S	N	16	LH	3	N9	26621	N9_DAY_16	0.000241187	0	0	0	0.0408811	0	0	0	0	0	0.00454235	0.0256462	0.53463	0.0228323	0.0017285	0.000683362	0.0102504	0.103911	0.00192949	0.17478	0.0769385
S00AI-0203_S266	N1_16_S	N	16	Vital	3	N1	12413	N1_DAY_16	0.00532712	0	0	0.000416181	0.0349592	0	0	0	0	0	0.000832362	0.0506076	0.485017	0.0132346	0	0	0.00948893	0.0230564	0	0.373231	0.00382887
S00AI-0204_S267	N4_16_S	N	16	Vital	3	N4	8795	N4_DAY_16	0.00332912	0	0	0.00103318	0.0525772	0	0	0	0	0	0.00378831	0.00941339	0.61761	0.0205487	0	0	0.00734703	0.00849501	0	0.269659	0.00619906
S00AI-0205_S268	N6_16_S	N	16	Vital	3	N6	12691	N6_DAY_16	0.00386649	0	0	0.00118362	0.0285647	0	0	0	0	0	0.00370867	0.00875878	0.433441	0.00536574	0	0	0.00236724	0.012862	0	0.499329	0.00039454
S00AI-0206_S269	N7_16_S	N	16	Vital	3	N7	13276	N7_DAY_16	0.00325935	0	0	0	0.0478814	0	0	0	0	0	0.00085364	0.0281701	0.533835	0.0117957	0	0	0.0142015	0.038957	0	0.314915	0.00512184
S00AI-0207_S270	N10_16_S	N	16	Vital	3	N10	640	N10_DAY_16	0.00946372	0	0	0	0.0268139	0	0	0	0	0.0173502	0.0157729	0.022082	0.68612	0	0	0	0.00946372	0.00788644	0	0.205047	0
S00AI-0208_S271	A1_16_S	Y	16	LH	3	A1	55201	A1_DAY_16	0	0	0	0	0.0686462	0	0	0	0	0.000183742	0.000496105	0.610944	0.000312362	0.0160223	5.51227e-05	0	0	0.00417095	0	0.285775	0.0133948
S00AI-0209_S272	A3_16_S	Y	16	LH	3	A3	47514	A3_DAY_16	0	0	0.000276967	0	0.0722245	0	0	0	0	0.000511324	0.000490019	0.34606	0.000447408	0.041609	0	0	0	0.00922513	0	0.51763	0.0115261
S00AI-0210_S273	A7_16_S	Y	16	LH	3	A7	32738	A7_DAY_16	0	0	0	7.49008e-05	0.110591	0	0	0	0	0.000861359	0.00104861	0.435248	0.000898809	0.0209722	0	0	0	0.0458393	0	0.374429	0.0100367
S00AI-0211_S274	A8_16_S	Y	16	LH	3	A8	37415	A8_DAY_16	0	0	0.00695559	0	0.131594	0	0	0	0	0.000561798	0.000267523	0.361343	0.000401284	0.0459337	0	0	0	0.0053237	0	0.438711	0.00890851
S00AI-0212_S275	A9_16_S	Y	16	LH	3	A9	26691	A9_DAY_16	0	0	0.00640665	0	0.151175	0	0	0	0	0.000786782	0.000636919	0.360121	0.000337192	0.0369038	0	0	0	0.0100034	0	0.415683	0.0177588
S00AI-0213_S276	A2_16_S	Y	16	Vital	3	A2	67526	A2_DAY_16	0	0	0.00318396	0.000118473	0.000103664	0	0	0	0	0.0157569	0.000355419	0.696354	0.000310991	0	0	0	0	0	0	0.260137	0.0233392
S00AI-0214_S277	A4_16_S	Y	16	Vital	3	A4	38793	A4_DAY_16	0	0	0.00417601	0	0	0	0	0	0	0.00628979	0	0.625371	0.000180445	0	0	0	0	0	0	0.344057	0.0199263
S00AI-0215_S278	A5_16_S	Y	16	Vital	3	A5	52891	A5_DAY_16	0	0	0.00771398	0	0.000113441	0	0	0	0	0.0111739	0.000397043	0.645252	0.000245789	0.000113441	0	0	0	0	0	0.316462	0.0184152
S00AI-0216_S279	A6_16_S	Y	16	Vital	3	A6	34936	A6_DAY_16	0	0	0.0716167	8.58713e-05	0.000200366	0	0	0	0	0.0997538	0.000486604	0.256755	0.000257614	0.000171743	0	0	0	0	0	0.473065	0.0966338
S00AI-0217_S280	A10_16_S	Y	16	Vital	3	A10	51926	A10_DAY_16	0	0	0.0313204	0	0.00017336	0	0	0	0	0.0445921	0.000269672	0.664586	0	7.7049e-05	0	0	0	0	0	0.22899	0.0295868
S00AI-0218_S281	N2_18_S	N	18	LH	3	N2	21921	N2_DAY_18	0	0	0	0	0.0247224	0	0	0	0	0	0.00198714	0.0284044	0.528521	0.00122735	0.0106955	0.000935126	0.0230275	0.200584	0.00105202	0.087142	0.0894214
S00AI-0219_S282	N3_18_S	N	18	LH	3	N3	20128	N3_DAY_18	0.00130297	0	0	0	0.0453773	0	0	0	0	0	0.00730795	0.0148425	0.519091	0.0277589	0.00311579	0.000566508	0.0220372	0.103558	0.000793111	0.135225	0.1184
S00AI-0220_S283	N5_18_S	N	18	LH	3	N5	9731	N5_DAY_18	0	0	0	0.000633072	0.0221575	0	0	0	0	0	0.00898962	0.0143074	0.599266	0.0182325	0.00291213	0.00189921	0.0229172	0.115599	0.00164599	0.00721702	0.181438
S00AI-0221_S284	N8_18_S	N	18	LH	3	N8	26680	N8_DAY_18	0	0	0.000162404	0.00044661	0.0874949	0	0	0	0.000487211	0	0.00243605	0.0315063	0.597605	0.0198132	0.00190824	0.00596833	0.0186764	0.0831912	0.00174584	0.0481527	0.0998376
S00AI-0222_S285	N9_18_S	N	18	LH	3	N9	24024	N9_DAY_18	0.00202974	0	0	0	0.0257247	0	0	0	0	0	0.00379473	0.00816309	0.499493	0.0407713	0.00225036	0.000352998	0.00860433	0.0613335	0.000220624	0.283149	0.0641133
S00AI-0223_S1	N1_18_S	N	18	Vital	3	N1	107779	N1_DAY_18	0.0704185	0	5.72121e-05	0	0.0442058	0	0	0	0	0	0.00693219	0.0127201	0.447713	0.0986336	3.81414e-05	0	0.00469139	0.00674149	0.000162101	0.298132	0.00936371
S00AI-0224_S2	N4_18_S	N	18	Vital	3	N4	29098	N4_DAY_18	0.115751	0	0	0	0.0469801	0	0	0	0	0	0.00196188	0.0142237	0.420999	0.106572	0	0	0.0119815	0.0232974	0.000315303	0.228139	0.0293232
S00AI-0225_S3	N6_18_S	N	18	Vital	3	N6	61256	N6_DAY_18	0.0549358	0	0	0	0.0350413	0	0	0	0	0	0.0025628	0.0113519	0.339094	0.0765718	0	0	0.0022178	0.00643985	0.000114997	0.458511	0.0130768
S00AI-0226_S4	N7_18_S	N	18	Vital	3	N7	66760	N7_DAY_18	0.0924049	0	0	0	0.0486071	0	0	0	0	0	0.00173921	0.0503917	0.408865	0.0795953	0	0	0.0089229	0.0156831	0.000120988	0.273268	0.0198421
S00AI-0227_S5	N10_18_S	N	18	Vital	3	N10	36274	N10_DAY_18	0.0602225	0	0	0	0.0379682	0	0	0	0	0	0.00110422	0.0393273	0.48246	0.0412809	0	0	0.0071916	0.0206971	0.000226507	0.275914	0.03307
S00AI-0229_S7	A3_18_S	Y	18	LH	3	A3	264955	A3_DAY_18	1.92816e-05	0	0	0	0.0255404	0	0	0	0	0.000296936	0	0.157743	0.0147851	0.0527544	0	0	0	0.00665214	0	0.730162	0.0119237
S00AI-0230_S8	A7_18_S	Y	18	LH	3	A7	127590	A7_DAY_18	0.000256643	0	0.000146653	0	0.0577722	0	0	0	0	0.000174151	0	0.513387	0.00656273	0.0512369	0	0	0	0.0407421	0	0.300281	0.0294406
S00AI-0231_S9	A8_18_S	Y	18	LH	3	A8	2748	A8_DAY_18	0	0	0.00254731	0	0.0360262	0	0	0	0	0	0	0.29294	0.00327511	0.0574964	0	0	0	0	0	0.579694	0.0280204
S00AI-0232_S10	A9_18_S	Y	18	LH	3	A9	316733	A9_DAY_18	0	0	0.00231755	0	0.0258246	0	0	0	0	0.000230492	0	0.29113	0.000448354	0.0587975	0	0	0	0.00228597	0	0.602976	0.0159892
S00AI-0233_S11	A2_18_S	Y	18	Vital	3	A2	95549	A2_DAY_18	0	0	0.00492941	0	8.37267e-05	0	0	0	0	0.0279124	0.000743074	0.501282	5.23292e-05	0.000104658	0	0	0	9.41925e-05	0	0.382013	0.0818324
S00AI-0234_S12	A4_18_S	Y	18	Vital	3	A4	77417	A4_DAY_18	0	0	0.00580126	0	0	0	0	0	0	0.0469527	0.00033593	0.433221	0	0.000142124	0	0	0	0.000839826	0	0.398103	0.113738
S00AI-0235_S13	A5_18_S	Y	18	Vital	3	A5	113303	A5_DAY_18	0	0	0.0539968	0	0	0	0	0	0	0.0726459	0.00105911	0.432875	0	7.06071e-05	0	1.76518e-05	0	7.06071e-05	0	0.320601	0.118461
S00AI-0236_S14	A6_18_S	Y	18	Vital	3	A6	118268	A6_DAY_18	0	0	0.0659665	0	5.91931e-05	0	0	0	0	0.0224173	0	0.500706	7.61054e-05	0.0313301	0	0	0	0	0	0.29923	0.0798261
S00AI-0237_S15	A10_18_S	Y	18	Vital	3	A10	208530	A10_DAY_18	0	0	0.0100622	4.79609e-05	3.35727e-05	0	0	0	0	0.00951065	0	0.562596	2.39805e-05	0.165964	0	0	0	0	0	0.196031	0.0555052

## Sheet: Supp 3
Lymphoid Aggregate
ABX Naive	0.0764126	0	0	0
2w ABX	0	0.0242067	0	0
ABX → PBEN	0	0.11789	0.0273673	0.0587092
ABX → AEN	0.120452	0.112042	0.199676	0
IL8 mRNA expression timecourse
Day	ABX → PBEN				ABX → AEN
0	0.002529	0.01683	0.012132	0.015977		0.002263	0.017665	0.018079	0.018047	0.015501
14	0.002091	0.007269	0.00696	0.008875	0.002217	0.00181	0.007256	0.005475	0.007764	0.006876
21	0.030802	0.029882	0.022333	0.014473	0.025437	0.072888	0.031755	0.038647	0.032649	0.028894
IL8 mRNA expression with HK
Buffer	0.002534	0.003497	0.0132942
LPS	0.025493	0.029021	0.106496
ABX Naive	0.017665	0.015977	0.018079	0.018047	0.015501	0.002362	0.001853	0.003592	0.003904	0.002529	0.002263
2w ABX	0.007269	0.00696	0.007256	0.008875	0.005475	0.007764	0.006876	0.002091	0.002217	0.00181
ABX → PBEN	0.029882	0.022333	0.014473	0.030802	0.029882	0.022333	0.014473	0.0143194	0.049326	0.016452	0.01977	0.0214298
ABX → AEN	0.031755	0.038647	0.032649	0.028894	0.025437	0.072888	0.031755	0.038647	0.032649	0.028894	0.0155128	0.014047	0.051233	0.044433	0.0149448
ABX Naïve Heat Killed	0.002922	0.005211	0.004214	0.004639
ABX → PBEN Heat Killed	0.007356	0.002268	0.008666
ABX → AEN Heat Killed	0.013287	0.010917	0.012401	0.011208
Muc2 mRNA fold change
ABX Naive	1.33188	1.06258	0.552411	1.26749	1.01163	0.774008	0.742855	0.916946	1.3402
2w ABX	0.172477	0.18092	0.18748	0.201343	0.250541	0.749925	0.815104	0.890989
ABX → PBEN	0.0494085	0.198952	0.242394	0.03235	0.159063	0.317325	0.805133	0.595258	0.650701	1.13256
ABX → AEN	0.190898	0.161249	0.525878	0.063379	0.115437	0.131807	0.369333	0.746809	1.15641	0.428908	0.592788

## Sheet: Supp 4
	PBEN								AEN
BM Cellularity (Cells per femur)	51000000	48600000	44800000	49000000	50800000	45400000	46800000	48400000	48800000	40800000	57800000	55600000	56800000	45200000	48800000	52600000
Hgb	13.3	14.15	13.3	12.5	13.8	13.1	13.5	16.3	13.1	13.4	13.4	12.9	12.4	13.8	12.2	15.3
WBC (g/dl)	7.4	3.945	8.27	4.215	6.87	4.13	8.91	4.56	7	7.06	5.79	5.02	4.55	5.95	10.18	3.48
MON (x10^9)	0.15	0.055	0.26	0.2	0.04	0.1	0.35	0.08	0.09	0.21	0.06	0.04	0.05	0.14	0.29	0.2
NEU (x10^9)	0.11	0.285	0.58	0.615	0.27	0.25	0.63	0.22	0.22	0.36	0.48	0.48	0.47	0.45	0.75	0.15
LYM (x10^9)	7.14	3.6	7.43	3.4	6.56	3.78	7.92	4.26	6.68	6.49	5.24	4.51	4.03	5.36	9.14	3.12
NEU/LYM Ratio	0.0154062	0.0791667	0.0780619	0.180882	0.0411585	0.0661376	0.0795455	0.0516432	0.0329341	0.0554699	0.0916031	0.10643	0.116625	0.0839552	0.0820569	0.0480769

[truncated: 3 more sheets: Supp 6, Supp 7, Supp 8]
